# Supplementary material for: {2,6-Bis[1-(phenyl­imino)eth­yl]pyridine-κ3 N,N′,N′′}dichloridocobalt(II)
Source: Acta Crystallogr Sect E Struct Rep Online. 2008 May 7;64(Pt 6):m786. doi: 10.1107/S1600536808013007 (PMC2961630; doi:10.1107/S1600536808013007)
Supplement: Supplementary file 1 [file e-64-0m786-sup1.cif]

##############################################################################
###                                                                        ###
###        Electronic paper (Acta Crystallographica Section E)             ###
###                                                                        ###
##############################################################################
#                                                                            #
# This CIF contains the data in a paper accepted for publication in Acta     #
# Crystallographica Section E. It conforms to the requirements of Notes      #
# for Authors for Section E, and has been peer reviewed under the auspices   #
# of the IUCr Commission on Journals.                                        #
#                                                                            #
# Full details of the Crystallographic Information File format               #
# are given in the paper "The Crystallographic Information File (CIF):       #
# a New Standard Archive File for Crystallography" by S. R. Hall, F. H.      #
# Allen and I. D. Brown [Acta Cryst. (1991), A47, 655-685].                  #
#                                                                            #
# The current version of the core CIF dictionary is obtainable from          #
# ftp://ftp.iucr.org/pub/cif_core.dic. The current version number is 2.4.    #
#                                                                            #
# Software is freely available for graphical display of the structure(s) in  #
# this CIF.  For information consult the CIF home page http://www.iucr.org/  #
# cif/home.html                                                              #
#                                                                            #
# This file may be used for bona fide research purposes within the           #
# scientific community so long as proper attribution is given to the journal # 
# article from which it was obtained.                                        #
#                                                                            #
##############################################################################
                                             
data_global
_audit_creation_method     SHELXL-97
_journal_date_recd_electronic     2008-04-06
_journal_date_accepted     2008-05-02
_journal_name_full     'Acta Crystallographica, Section E'
_journal_year     2008
_journal_volume     64
_journal_issue      6
_journal_page_first     m786
_journal_page_last     m786
_journal_paper_category     QM
_journal_coeditor_code     NC2100
_publ_contact_author_name     'Ren He'
_publ_contact_author_address
;
Dalian University of Technology
State Key Laboratory of Fine Chemicals
Dalian, 116012
People's Republic of China
;
_publ_contact_author_email     zhong_dichang@yahoo.com.cn
_publ_contact_author_fax     ?
_publ_contact_author_phone     86-795-3200550
_publ_section_title
;\
{2,6-Bis[1-(phenylimino)ethyl]pyridine-\k^3^<i>N</i>,<i>N</i>',<i>N</i>''}\
dichloridocobalt(II)
;
loop_
    _publ_author_name
    _publ_author_footnote
    _publ_author_address
    'Xiao-Gang Li' .
;
Dalian University of Technology
State Key Laboratory of Fine Chemicals
Dalian 116012
People's Republic of China
;
    'Di-Chang Zhong' .
;
Institute of Coordination Catalysis
Yichun University
Yichun, Jiangxi 336000
People's Republic of China
;
    'Ren He' .
;
Dalian University of Technology
State Key Laboratory of Fine Chemicals
Dalian 116012
People's Republic of China
;
    'Hui-Rui Guo' .
;
Institute of Coordination Catalysis
Yichun University
Yichun, Jiangxi 336000
People's Republic of China
;
data_I
_audit_creation_method     SHELXL-97
_chemical_name_systematic
;
{2,6-Bis[1-(phenylimino)ethyl]pyridine-
\k^3^N,<i>N</i>',<i>N</i>''}dichloridocobalt(II)
;
_chemical_name_common     ?
_chemical_formula_moiety     'C21 H19 Cl2 Co N3'
_chemical_formula_sum     'C21 H19 Cl2 Co N3'
_chemical_formula_iupac     '[Co Cl2 (C21 H19 N3)]'
_chemical_formula_weight     443.22
_chemical_melting_point     ?
_symmetry_cell_setting     monoclinic
_symmetry_space_group_name_H-M     'P 21/n'
_symmetry_space_group_name_Hall     '-P 2yn'
loop_
    _symmetry_equiv_pos_as_xyz
    'x, y, z'
    '-x+1/2, y+1/2, -z+1/2'
    '-x, -y, -z'
    'x-1/2, -y-1/2, z-1/2'
_cell_length_a     10.4580(3)
_cell_length_b     15.2575(4)
_cell_length_c     13.1339(3)
_cell_angle_alpha     90.00
_cell_angle_beta     95.8250(10)
_cell_angle_gamma     90.00
_cell_volume     2084.86(9)
_cell_formula_units_Z     4
_cell_measurement_reflns_used     1843
_cell_measurement_theta_min     2.05
_cell_measurement_theta_max     25.00
_cell_measurement_temperature     273(2)
_exptl_crystal_description     block
_exptl_crystal_colour     red
_exptl_crystal_size_max     0.36
_exptl_crystal_size_mid     0.30
_exptl_crystal_size_min     0.28
_exptl_crystal_density_diffrn     1.412
_exptl_crystal_density_meas     ?
_exptl_crystal_density_method     'not measured'
_exptl_crystal_F_000     908
_exptl_absorpt_coefficient_mu     1.089
_exptl_absorpt_correction_type     none
_exptl_absorpt_process_details     ?
_exptl_absorpt_correction_T_min     ?
_exptl_absorpt_correction_T_max     ?
_exptl_special_details
;
;
_diffrn_ambient_temperature     273(2)
_diffrn_radiation_type     MoK\a
_diffrn_radiation_wavelength     0.71073
_diffrn_radiation_source     'fine-focus sealed tube'
_diffrn_radiation_monochromator     graphite
_diffrn_measurement_device_type     'Bruker SMART CCD area-detector'
_diffrn_measurement_method     '\f and \w'
_diffrn_detector_area_resol_mean     ?
_diffrn_reflns_number     11050
_diffrn_reflns_av_R_equivalents     0.0464
_diffrn_reflns_av_sigmaI/netI     0.0531
_diffrn_reflns_theta_min     2.05
_diffrn_reflns_theta_max     25.00
_diffrn_reflns_theta_full     25.00
_diffrn_measured_fraction_theta_max     0.999
_diffrn_measured_fraction_theta_full     0.999
_diffrn_reflns_limit_h_min     -10
_diffrn_reflns_limit_h_max     12
_diffrn_reflns_limit_k_min     -15
_diffrn_reflns_limit_k_max     18
_diffrn_reflns_limit_l_min     -15
_diffrn_reflns_limit_l_max     15
_diffrn_standards_number     0
_diffrn_standards_interval_count     ?
_diffrn_standards_interval_time     0
_diffrn_standards_decay_%     0
_refine_special_details
;
 Refinement of F^2^ against ALL reflections.  The weighted R-factor wR and
 goodness of fit S are based on F^2^, conventional R-factors R are based
 on F, with F set to zero for negative F^2^. The threshold expression of
 F^2^ > 2sigma(F^2^) is used only for calculating R-factors(gt) etc. and is
 not relevant to the choice of reflections for refinement.  R-factors based
 on F^2^ are statistically about twice as large as those based on F, and R-
 factors based on ALL data will be even larger.
;
_reflns_number_total     3665
_reflns_number_gt     2594
_reflns_threshold_expression     I>2\s(I)
_refine_ls_structure_factor_coef     Fsqd
_refine_ls_matrix_type     full
_refine_ls_R_factor_all     0.0654
_refine_ls_R_factor_gt     0.0364
_refine_ls_wR_factor_gt     0.0682
_refine_ls_wR_factor_ref     0.0754
_refine_ls_goodness_of_fit_ref     1.012
_refine_ls_restrained_S_all     1.012
_refine_ls_number_reflns     3665
_refine_ls_number_parameters     246
_refine_ls_number_restraints     0
_refine_ls_hydrogen_treatment     constr
_refine_ls_weighting_scheme     calc
_refine_ls_weighting_details
         'calc w=1/[\s^2^(Fo^2^)+(0.0286P)^2^+0.0512P] where P=(Fo^2^+2Fc^2^)/3'
_atom_sites_solution_hydrogens     geom
_atom_sites_solution_primary     direct
_atom_sites_solution_secondary     difmap
_refine_ls_shift/su_max     0.003
_refine_ls_shift/su_mean     0.001
_refine_diff_density_max     0.276
_refine_diff_density_min     -0.264
_refine_ls_extinction_method     none
_refine_ls_extinction_coef     ?
loop_
    _atom_type_symbol
    _atom_type_description
    _atom_type_scat_dispersion_real
    _atom_type_scat_dispersion_imag
    _atom_type_scat_source
    'C' 'C' 0.0033 0.0016
                         'International Tables Vol C Tables 4.2.6.8 and 6.1.1.4'
    'H' 'H' 0.0000 0.0000
                         'International Tables Vol C Tables 4.2.6.8 and 6.1.1.4'
    'N' 'N' 0.0061 0.0033
                         'International Tables Vol C Tables 4.2.6.8 and 6.1.1.4'
    'Cl' 'Cl' 0.1484 0.1585
                         'International Tables Vol C Tables 4.2.6.8 and 6.1.1.4'
    'Co' 'Co' 0.3494 0.9721
                         'International Tables Vol C Tables 4.2.6.8 and 6.1.1.4'
_computing_data_collection     'SMART (Bruker, 2004)'
_computing_cell_refinement     'SMART (Bruker, 2004)'
_computing_data_reduction     'SAINT (Bruker, 2004)'
_computing_structure_solution     'SHELXS97 (Sheldrick, 2008)'
_computing_structure_refinement     'SHELXL97 (Sheldrick, 2008)'
_computing_molecular_graphics     'SHELXTL (Sheldrick, 2008)'
_computing_publication_material     'SHELXTL (Sheldrick, 2008)'
loop_
    _atom_site_type_symbol
    _atom_site_label
    _atom_site_fract_x
    _atom_site_fract_y
    _atom_site_fract_z
    _atom_site_U_iso_or_equiv
    _atom_site_adp_type
    _atom_site_calc_flag
    _atom_site_refinement_flags
    _atom_site_occupancy
    _atom_site_disorder_assembly
    _atom_site_disorder_group
    Co Co1 0.24632(4) 0.03924(2) 0.67087(3) 0.03166(12) Uani d . 1 . .
    Cl Cl1 0.09612(7) 0.14576(5) 0.67423(5) 0.0441(2) Uani d . 1 . .
    Cl Cl2 0.45297(7) 0.07827(5) 0.71366(6) 0.0448(2) Uani d . 1 . .
    N N24 0.2555(2) 0.04147(15) 0.50369(15) 0.0316(5) Uani d . 1 . .
    N N22 0.2133(2) -0.03183(16) 0.81359(15) 0.0343(6) Uani d . 1 . .
    C C6 0.2297(2) -0.03113(19) 0.45798(19) 0.0301(6) Uani d . 1 . .
    N N23 0.20616(19) -0.08547(15) 0.62497(16) 0.0316(5) Uani d . 1 . .
    C C14 0.1919(3) -0.1139(2) 0.8020(2) 0.0353(7) Uani d . 1 . .
    C C3 0.1514(3) -0.2543(2) 0.5634(2) 0.0436(8) Uani d . 1 . .
    H H3 0.1323 -0.3115 0.5425 0.052 Uiso calc R 1 . .
    C C5 0.2025(2) -0.10652(18) 0.5251(2) 0.0308(6) Uani d . 1 . .
    C C1 0.1845(2) -0.14705(19) 0.6945(2) 0.0331(7) Uani d . 1 . .
    C C2 0.1571(3) -0.23215(19) 0.6658(2) 0.0412(7) Uani d . 1 . .
    H H2 0.1426 -0.2742 0.7146 0.049 Uiso calc R 1 . .
    C C4 0.1742(3) -0.19112(19) 0.4923(2) 0.0387(7) Uani d . 1 . .
    H H4 0.1705 -0.2052 0.4231 0.046 Uiso calc R 1 . .
    C C7 0.2247(3) -0.0470(2) 0.34516(19) 0.0423(8) Uani d . 1 . .
    H H7A 0.1407 -0.0677 0.3200 0.063 Uiso calc R 1 . .
    H H7B 0.2878 -0.0901 0.3320 0.063 Uiso calc R 1 . .
    H H7C 0.2424 0.0067 0.3112 0.063 Uiso calc R 1 . .
    C C16 0.2226(3) 0.0074(2) 0.9132(2) 0.0370(7) Uani d . 1 . .
    C C21 0.1319(3) 0.0674(2) 0.9352(2) 0.0496(9) Uani d . 1 . .
    H H21 0.0644 0.0812 0.8862 0.059 Uiso calc R 1 . .
    C C8 0.2866(3) 0.11637(18) 0.44589(18) 0.0310(7) Uani d . 1 . .
    C C9 0.4113(3) 0.1313(2) 0.4257(2) 0.0484(8) Uani d . 1 . .
    H H9 0.4758 0.0919 0.4487 0.058 Uiso calc R 1 . .
    C C12 0.2231(3) 0.2498(2) 0.3586(2) 0.0487(8) Uani d . 1 . .
    H H12 0.1595 0.2900 0.3362 0.058 Uiso calc R 1 . .
    C C13 0.1924(3) 0.1760(2) 0.41291(19) 0.0406(8) Uani d . 1 . .
    H H13 0.1081 0.1668 0.4271 0.049 Uiso calc R 1 . .
    C C15 0.1728(3) -0.1794(2) 0.8837(2) 0.0557(9) Uani d . 1 . .
    H H15A 0.2453 -0.2183 0.8919 0.084 Uiso calc R 1 . .
    H H15B 0.0961 -0.2126 0.8645 0.084 Uiso calc R 1 . .
    H H15C 0.1648 -0.1495 0.9470 0.084 Uiso calc R 1 . .
    C C10 0.4405(3) 0.2045(2) 0.3714(2) 0.0552(9) Uani d . 1 . .
    H H10 0.5248 0.2140 0.3572 0.066 Uiso calc R 1 . .
    C C20 0.1406(3) 0.1075(2) 1.0304(2) 0.0615(10) Uani d . 1 . .
    H H20 0.0791 0.1485 1.0448 0.074 Uiso calc R 1 . .
    C C18 0.3299(4) 0.0281(2) 1.0814(2) 0.0651(11) Uani d . 1 . .
    H H18 0.3971 0.0145 1.1307 0.078 Uiso calc R 1 . .
    C C11 0.3473(3) 0.2633(2) 0.3383(2) 0.0505(9) Uani d . 1 . .
    H H11 0.3681 0.3126 0.3018 0.061 Uiso calc R 1 . .
    C C17 0.3232(3) -0.0119(2) 0.9863(2) 0.0546(9) Uani d . 1 . .
    H H17 0.3862 -0.0516 0.9716 0.065 Uiso calc R 1 . .
    C C19 0.2392(4) 0.0873(3) 1.1032(2) 0.0630(10) Uani d . 1 . .
    H H19 0.2442 0.1138 1.1672 0.076 Uiso calc R 1 . .
loop_
    _atom_site_aniso_label
    _atom_site_aniso_U_11
    _atom_site_aniso_U_22
    _atom_site_aniso_U_33
    _atom_site_aniso_U_12
    _atom_site_aniso_U_13
    _atom_site_aniso_U_23
    Co1 0.0368(2) 0.0268(2) 0.0312(2) -0.00071(18) 0.00279(16) 0.00155(18)
    Cl1 0.0371(4) 0.0479(5) 0.0480(4) 0.0097(4) 0.0080(3) 0.0079(4)
    Cl2 0.0348(4) 0.0449(5) 0.0538(5) 0.0047(4) 0.0005(3) -0.0052(4)
    N24 0.0375(14) 0.0279(14) 0.0297(12) -0.0017(11) 0.0045(10) 0.0018(11)
    N22 0.0395(14) 0.0349(16) 0.0289(13) 0.0041(12) 0.0053(10) 0.0033(11)
    C6 0.0260(15) 0.0336(18) 0.0310(15) 0.0001(13) 0.0042(12) 0.0003(14)
    N23 0.0330(13) 0.0288(14) 0.0331(13) 0.0000(11) 0.0040(10) 0.0038(11)
    C14 0.0356(17) 0.0346(19) 0.0364(16) 0.0044(14) 0.0070(13) 0.0094(14)
    C3 0.0452(19) 0.0274(18) 0.057(2) -0.0019(14) 0.0012(16) -0.0011(16)
    C5 0.0261(15) 0.0296(17) 0.0365(16) -0.0010(13) 0.0017(12) -0.0026(13)
    C1 0.0316(16) 0.0270(18) 0.0409(17) 0.0028(13) 0.0054(13) 0.0065(14)
    C2 0.0419(19) 0.0287(19) 0.0535(19) 0.0042(14) 0.0065(15) 0.0129(15)
    C4 0.0373(17) 0.037(2) 0.0413(17) 0.0034(14) 0.0000(14) -0.0058(15)
    C7 0.052(2) 0.042(2) 0.0339(16) -0.0104(15) 0.0106(14) -0.0066(14)
    C16 0.0446(18) 0.0403(19) 0.0274(15) -0.0006(15) 0.0099(14) 0.0070(14)
    C21 0.047(2) 0.059(2) 0.0435(18) 0.0041(17) 0.0103(15) -0.0010(17)
    C8 0.0398(17) 0.0307(17) 0.0223(14) -0.0041(14) 0.0025(12) 0.0012(13)
    C9 0.0406(19) 0.048(2) 0.057(2) 0.0016(16) 0.0094(16) 0.0159(17)
    C12 0.062(2) 0.042(2) 0.0404(18) 0.0053(17) -0.0005(16) 0.0130(16)
    C13 0.0392(18) 0.044(2) 0.0393(17) 0.0009(15) 0.0049(14) 0.0096(15)
    C15 0.071(2) 0.051(2) 0.0494(19) 0.0050(18) 0.0240(17) 0.0184(17)
    C10 0.049(2) 0.058(3) 0.060(2) -0.0134(18) 0.0118(17) 0.0200(19)
    C20 0.068(2) 0.067(3) 0.054(2) 0.003(2) 0.0279(19) -0.008(2)
    C18 0.087(3) 0.069(3) 0.0357(19) 0.008(2) -0.0104(19) 0.0108(18)
    C11 0.071(2) 0.045(2) 0.0363(17) -0.0114(19) 0.0070(17) 0.0135(16)
    C17 0.069(2) 0.053(2) 0.0396(19) 0.0147(18) -0.0019(17) 0.0086(17)
    C19 0.095(3) 0.066(3) 0.0295(18) -0.008(2) 0.0150(19) 0.0039(18)
_geom_special_details
;
 All esds (except the esd in the dihedral angle between two l.s. planes)
 are estimated using the full covariance matrix.  The cell esds are taken
 into account individually in the estimation of esds in distances, angles
 and torsion angles; correlations between esds in cell parameters are only
 used when they are defined by crystal symmetry.  An approximate (isotropic)
 treatment of cell esds is used for estimating esds involving l.s. planes.
;
loop_
    _geom_bond_atom_site_label_1
    _geom_bond_atom_site_label_2
    _geom_bond_site_symmetry_2
    _geom_bond_distance
    _geom_bond_publ_flag
    Co1 N23 . 2.027(2) y
    Co1 N24 . 2.208(2) y
    Co1 N22 . 2.223(2) y
    Co1 Cl2 . 2.2572(8) y
    Co1 Cl1 . 2.2638(8) y
    N24 C6 . 1.276(3) ?
    N24 C8 . 1.428(3) ?
    N22 C14 . 1.278(3) ?
    N22 C16 . 1.434(3) ?
    C6 C5 . 1.495(4) ?
    C6 C7 . 1.497(3) ?
    N23 C1 . 1.345(3) ?
    N23 C5 . 1.347(3) ?
    C14 C1 . 1.495(4) ?
    C14 C15 . 1.495(4) ?
    C3 C4 . 1.380(4) ?
    C3 C2 . 1.382(4) ?
    C3 H3 . 0.9300 ?
    C5 C4 . 1.384(4) ?
    C1 C2 . 1.374(4) ?
    C2 H2 . 0.9300 ?
    C4 H4 . 0.9300 ?
    C7 H7A . 0.9600 ?
    C7 H7B . 0.9600 ?
    C7 H7C . 0.9600 ?
    C16 C21 . 1.369(4) ?
    C16 C17 . 1.382(4) ?
    C21 C20 . 1.387(4) ?
    C21 H21 . 0.9300 ?
    C8 C9 . 1.376(4) ?
    C8 C13 . 1.378(4) ?
    C9 C10 . 1.377(4) ?
    C9 H9 . 0.9300 ?
    C12 C11 . 1.368(4) ?
    C12 C13 . 1.388(4) ?
    C12 H12 . 0.9300 ?
    C13 H13 . 0.9300 ?
    C15 H15A . 0.9600 ?
    C15 H15B . 0.9600 ?
    C15 H15C . 0.9600 ?
    C10 C11 . 1.363(4) ?
    C10 H10 . 0.9300 ?
    C20 C19 . 1.368(4) ?
    C20 H20 . 0.9300 ?
    C18 C19 . 1.361(5) ?
    C18 C17 . 1.386(4) ?
    C18 H18 . 0.9300 ?
    C11 H11 . 0.9300 ?
    C17 H17 . 0.9300 ?
    C19 H19 . 0.9300 ?
loop_
    _geom_angle_atom_site_label_1
    _geom_angle_atom_site_label_2
    _geom_angle_atom_site_label_3
    _geom_angle_site_symmetry_1
    _geom_angle_site_symmetry_3
    _geom_angle
    _geom_angle_publ_flag
    N23 Co1 N24 . . 75.36(8) y
    N23 Co1 N22 . . 75.38(8) y
    N24 Co1 N22 . . 150.74(9) y
    N23 Co1 Cl2 . . 119.07(6) y
    N24 Co1 Cl2 . . 96.11(6) y
    N22 Co1 Cl2 . . 98.36(6) y
    N23 Co1 Cl1 . . 123.81(6) y
    N24 Co1 Cl1 . . 96.23(6) y
    N22 Co1 Cl1 . . 99.58(6) y
    Cl2 Co1 Cl1 . . 117.03(3) y
    C6 N24 C8 . . 119.6(2) ?
    C6 N24 Co1 . . 115.23(18) ?
    C8 N24 Co1 . . 125.20(17) ?
    C14 N22 C16 . . 120.8(2) ?
    C14 N22 Co1 . . 114.70(18) ?
    C16 N22 Co1 . . 124.34(18) ?
    N24 C6 C5 . . 115.7(2) ?
    N24 C6 C7 . . 126.2(3) ?
    C5 C6 C7 . . 118.1(2) ?
    C1 N23 C5 . . 120.3(2) ?
    C1 N23 Co1 . . 119.86(18) ?
    C5 N23 Co1 . . 119.87(18) ?
    N22 C14 C1 . . 115.8(2) ?
    N22 C14 C15 . . 127.2(3) ?
    C1 C14 C15 . . 117.0(3) ?
    C4 C3 C2 . . 119.6(3) ?
    C4 C3 H3 . . 120.2 ?
    C2 C3 H3 . . 120.2 ?
    N23 C5 C4 . . 120.7(3) ?
    N23 C5 C6 . . 113.7(2) ?
    C4 C5 C6 . . 125.5(3) ?
    N23 C1 C2 . . 121.2(3) ?
    N23 C1 C14 . . 114.1(3) ?
    C2 C1 C14 . . 124.6(3) ?
    C1 C2 C3 . . 119.0(3) ?
    C1 C2 H2 . . 120.5 ?
    C3 C2 H2 . . 120.5 ?
    C3 C4 C5 . . 119.1(3) ?
    C3 C4 H4 . . 120.4 ?
    C5 C4 H4 . . 120.4 ?
    C6 C7 H7A . . 109.5 ?
    C6 C7 H7B . . 109.5 ?
    H7A C7 H7B . . 109.5 ?
    C6 C7 H7C . . 109.5 ?
    H7A C7 H7C . . 109.5 ?
    H7B C7 H7C . . 109.5 ?
    C21 C16 C17 . . 119.4(3) ?
    C21 C16 N22 . . 119.2(3) ?
    C17 C16 N22 . . 121.4(3) ?
    C16 C21 C20 . . 120.1(3) ?
    C16 C21 H21 . . 120.0 ?
    C20 C21 H21 . . 120.0 ?
    C9 C8 C13 . . 119.4(3) ?
    C9 C8 N24 . . 120.4(3) ?
    C13 C8 N24 . . 120.1(2) ?
    C10 C9 C8 . . 119.9(3) ?
    C10 C9 H9 . . 120.0 ?
    C8 C9 H9 . . 120.0 ?
    C11 C12 C13 . . 119.7(3) ?
    C11 C12 H12 . . 120.1 ?
    C13 C12 H12 . . 120.1 ?
    C8 C13 C12 . . 120.2(3) ?
    C8 C13 H13 . . 119.9 ?
    C12 C13 H13 . . 119.9 ?
    C14 C15 H15A . . 109.5 ?
    C14 C15 H15B . . 109.5 ?
    H15A C15 H15B . . 109.5 ?
    C14 C15 H15C . . 109.5 ?
    H15A C15 H15C . . 109.5 ?
    H15B C15 H15C . . 109.5 ?
    C11 C10 C9 . . 120.7(3) ?
    C11 C10 H10 . . 119.7 ?
    C9 C10 H10 . . 119.7 ?
    C19 C20 C21 . . 120.4(3) ?
    C19 C20 H20 . . 119.8 ?
    C21 C20 H20 . . 119.8 ?
    C19 C18 C17 . . 120.6(3) ?
    C19 C18 H18 . . 119.7 ?
    C17 C18 H18 . . 119.7 ?
    C10 C11 C12 . . 120.1(3) ?
    C10 C11 H11 . . 120.0 ?
    C12 C11 H11 . . 120.0 ?
    C16 C17 C18 . . 119.8(3) ?
    C16 C17 H17 . . 120.1 ?
    C18 C17 H17 . . 120.1 ?
    C18 C19 C20 . . 119.7(3) ?
    C18 C19 H19 . . 120.2 ?
    C20 C19 H19 . . 120.2 ?
loop_
    _geom_hbond_atom_site_label_D
    _geom_hbond_atom_site_label_H
    _geom_hbond_atom_site_label_A
    _geom_hbond_site_symmetry_D
    _geom_hbond_site_symmetry_H
    _geom_hbond_site_symmetry_A
    _geom_hbond_distance_DH
    _geom_hbond_distance_HA
    _geom_hbond_distance_DA
    _geom_hbond_angle_DHA
    _geom_hbond_publ_flag
    C2 H2 Cl2 . . 2_546 0.93 2.67 3.545(3) 156 Y
    C7 H7A Cl1 . . 3_556 0.96 2.76 3.663(3) 158 Y
    C18 H18 Cl2 . . 3_657 0.93 2.83 3.714(3) 160 Y
