# Supplementary material for: {2,6-Bis[1-(phenyl­imino)eth­yl]pyridine-κ3 N,N′,N′′}dichloridocobalt(II)
Source: Acta Crystallogr Sect E Struct Rep Online. 2008 May 7;64(Pt 6):m786. doi: 10.1107/S1600536808013007 (PMC2961630; doi:10.1107/S1600536808013007)
Supplement: Supplementary file 2 [file e-64-0m786-Isup2.hkl]

# 
# h,k,l, Fc-squared, Fo-squared, sigma(Fo-squared) and status flag 
# 
data_I
_shelx_title ' a in P2(1)/n' 
_shelx_refln_list_code          4 
_shelx_F_calc_maximum      321.18 
_exptl_crystal_F_000       908.00 
_reflns_d_resolution_high  0.8409 
 
loop_ 
 _symmetry_equiv_pos_as_xyz 
 'x, y, z' 
 '-x+1/2, y+1/2, -z+1/2' 
 '-x, -y, -z' 
 'x-1/2, -y-1/2, z-1/2' 
 
_cell_length_a    10.4580 
_cell_length_b    15.2575 
_cell_length_c    13.1339 
_cell_angle_alpha  90.000 
_cell_angle_beta   95.825 
_cell_angle_gamma  90.000 
 
_shelx_F_squared_multiplier     1.000 
 
loop_ 
 _refln_index_h 
 _refln_index_k 
 _refln_index_l 
 _refln_F_squared_calc 
 _refln_F_squared_meas 
 _refln_F_squared_sigma 
 _refln_observed_status 
   2   0   0   103157.04    99645.59   1755.42 o 
   4   0   0     6257.43     6150.87    223.38 o 
   6   0   0     5196.53     5009.62     94.43 o 
   8   0   0       52.47       49.74     21.37 o 
  10   0   0      493.17      432.20     73.05 o 
  12   0   0       72.41        0.00     42.15 o 
   1   1   0      224.17      184.81      7.16 o 
   2   1   0     8884.41     8596.99     88.86 o 
   3   1   0    16746.76    17183.78    169.52 o 
   4   1   0     3261.46     3387.13     48.25 o 
   5   1   0     1453.21     1565.70     33.80 o 
   6   1   0     1717.06     1780.36     56.86 o 
   7   1   0      758.28      722.32     29.84 o 
   8   1   0     1197.26     1254.71     38.41 o 
   9   1   0     2064.57     2035.68     60.61 o 
  10   1   0       74.65        0.00     27.26 o 
  11   1   0       34.03       35.73     32.85 o 
  12   1   0       64.93       67.04     36.17 o 
   0   2   0    21032.85    21621.62    397.22 o 
   1   2   0     4333.91     4367.18     56.39 o 
   2   2   0    20697.06    20854.28    197.49 o 
   3   2   0     8710.20     9335.08    102.13 o 
   4   2   0    23899.04    23757.00    233.57 o 
   5   2   0     7514.10     7386.75    103.36 o 
   6   2   0     7262.50     7097.55     96.75 o 
   7   2   0     3144.01     3038.75     60.04 o 
   8   2   0     1466.46     1317.53     42.09 o 
   9   2   0      678.15      610.48     50.55 o 
  10   2   0      744.24      767.15     68.81 o 
  11   2   0      193.89      192.12     42.21 o 
  12   2   0        1.23       82.81     40.44 o 
   1   3   0     5617.47     5686.45     74.26 o 
   2   3   0      471.18      473.60     19.81 o 
   3   3   0     6458.50     6525.31     78.73 o 
   4   3   0       31.58       51.64     10.52 o 
   5   3   0      148.97      139.16     14.23 o 
   6   3   0     8161.72     8360.13    110.60 o 
   7   3   0      282.49      265.25     21.61 o 
   8   3   0      233.79      230.06     50.68 o 
   9   3   0      416.06      377.42     35.70 o 
  10   3   0      105.51       88.51     26.10 o 
  11   3   0      996.21      960.60     79.82 o 
  12   3   0        6.38        0.00     33.53 o 
   0   4   0      578.65      588.76     37.37 o 
   1   4   0     8335.99     8337.54    138.42 o 
   2   4   0    11788.05    11691.89    124.14 o 
   3   4   0     1613.76     1438.94     55.48 o 
   4   4   0     3830.46     3875.68     59.74 o 
   5   4   0     2253.02     2114.19     50.30 o 
   6   4   0       31.40       43.00     12.41 o 
   7   4   0       50.47       39.84     14.79 o 
   8   4   0     1703.78     1505.38     56.31 o 
   9   4   0     2974.35     2906.36     81.91 o 
  10   4   0     1699.25     1586.82     65.38 o 
  11   4   0     1092.22      977.89     74.59 o 
  12   4   0      184.66      114.96     46.44 o 
   1   5   0      215.94      168.02     17.92 o 
   2   5   0     4679.38     4494.57     62.86 o 
   3   5   0      324.80      332.72     26.14 o 
   4   5   0      965.58      965.36     30.39 o 
   5   5   0      185.62      209.15     21.84 o 
   6   5   0        1.46        0.00     10.35 o 
   7   5   0      107.80       60.65     24.11 o 
   8   5   0        1.37       19.66     16.67 o 
   9   5   0       25.99       31.21     21.18 o 
  10   5   0        0.26        0.00     20.41 o 
  11   5   0      162.40      121.58     40.17 o 
   0   6   0     1086.17     1079.86     57.30 o 
   1   6   0     1271.36     1250.82     44.11 o 
   2   6   0      356.01      367.57     19.31 o 
   3   6   0     6953.24     6959.32     91.36 o 
   4   6   0      353.51      346.22     20.51 o 
   5   6   0     3613.40     3603.64     64.22 o 
   6   6   0      154.99      150.32     17.70 o 
   7   6   0      325.68      309.72     32.48 o 
   8   6   0       29.76       12.29     17.35 o 
   9   6   0     1228.39     1281.58     58.91 o 
  10   6   0      634.59      699.30     59.89 o 
  11   6   0      370.89      303.84     42.25 o 
   1   7   0     2385.50     2292.16     88.19 o 
   2   7   0      519.95      501.72     31.99 o 
   3   7   0     1574.14     1577.51     38.87 o 
   4   7   0        2.78        1.48      9.80 o 
   5   7   0      485.93      453.41     25.24 o 
   6   7   0       32.96       13.30     20.26 o 
   7   7   0      608.81      616.12     40.34 o 
   8   7   0        0.19        1.40     17.71 o 
   9   7   0       28.45       20.41     22.10 o 
  10   7   0        2.52       32.28     24.87 o 
  11   7   0        0.04       28.63     26.57 o 
   0   8   0       52.04       32.19     20.63 o 
   1   8   0     5103.21     5069.06    110.32 o 
   2   8   0       12.92       32.01     23.02 o 
   3   8   0     2037.28     1990.21     48.56 o 
   4   8   0     1665.11     1625.50     43.23 o 
   5   8   0      358.84      365.95     29.75 o 
   6   8   0      202.64      228.82     27.49 o 
   7   8   0     2972.91     3075.65     84.34 o 
   8   8   0       44.52        1.86     19.86 o 
   9   8   0       42.86       30.49     22.27 o 
  10   8   0      634.48      667.94     51.37 o 
  11   8   0      111.60       57.84     30.18 o 
   1   9   0      105.48       99.11     21.56 o 
   2   9   0      309.30      259.35     41.36 o 
   3   9   0      118.65      128.59     19.43 o 
   4   9   0     1927.85     2041.31     45.99 o 
   5   9   0       26.44       37.95     14.49 o 
   6   9   0      443.29      369.03     34.10 o 
   7   9   0       31.24       42.69     20.67 o 
   8   9   0       29.53        6.51     23.60 o 
   9   9   0      129.79      107.56     28.43 o 
  10   9   0        2.79        0.00     21.86 o 
   0  10   0     3654.58     3686.43    139.82 o 
   1  10   0      418.73      385.91     35.53 o 
   2  10   0     1671.41     1592.81     90.49 o 
   3  10   0     1125.94     1098.75     44.70 o 
   4  10   0      206.38      205.11     69.79 o 
   5  10   0      180.91      165.34     26.67 o 
   6  10   0     2269.22     2173.23     63.00 o 
   7  10   0     1529.48     1652.74     68.20 o 
   8  10   0     1330.43     1357.43     75.02 o 
   9  10   0       10.38        0.00     23.28 o 
  10  10   0      111.68       57.55     28.68 o 
   1  11   0      514.98      571.21     43.49 o 
   2  11   0      138.09      151.78     28.14 o 
   3  11   0       88.11       84.46     19.36 o 
   4  11   0      170.79      191.17     25.60 o 
   5  11   0      104.72       77.40     47.04 o 
   6  11   0        1.06        0.00     17.87 o 
   7  11   0       31.48       26.02     36.29 o 
   8  11   0      732.62      650.60     57.02 o 
   9  11   0        0.52       11.31     27.19 o 
   0  12   0      729.89      706.85     71.55 o 
   1  12   0       58.30       60.47     24.96 o 
   2  12   0     2782.40     2689.68     91.41 o 
   3  12   0      707.37      684.06     42.04 o 
   4  12   0     1658.45     1678.50     79.59 o 
   5  12   0       18.14       18.35     27.43 o 
   6  12   0     1720.05     1929.01    154.02 o 
   7  12   0       11.31        0.00     21.22 o 
   8  12   0      670.01      706.57     56.46 o 
   9  12   0      213.14      138.15     36.07 o 
   1  13   0        9.41       21.89     23.71 o 
   2  13   0      144.30      113.57     32.59 o 
   3  13   0       92.36      116.05     25.37 o 
   4  13   0        0.05        7.49     22.24 o 
   5  13   0      381.04      372.45     52.00 o 
   6  13   0       19.33        1.73     25.64 o 
   7  13   0       74.15        0.00     30.82 o 
   8  13   0        0.02        0.00     36.60 o 
   0  14   0     1307.20     1582.52    112.61 o 
   1  14   0      244.66      222.28     44.99 o 
   2  14   0     5222.38     5173.22    143.72 o 
   3  14   0      288.11      315.90    114.01 o 
   4  14   0     1759.38     1864.03     92.06 o 
   5  14   0       15.91        0.00     39.26 o 
   6  14   0       67.39       28.09     35.43 o 
   7  14   0       72.11       55.33     38.07 o 
   1  15   0      103.28       23.39     27.56 o 
   2  15   0       99.47       35.16     34.38 o 
   3  15   0       52.53        5.00     57.95 o 
   4  15   0       61.58       62.41     34.76 o 
   5  15   0      140.65      121.91     41.70 o 
   6  15   0      198.16      141.52     64.38 o 
   0  16   0      452.62      386.86     72.25 o 
   1  16   0      105.41       79.14     58.30 o 
   2  16   0      405.74      498.11     57.63 o 
   3  16   0     1470.59     1608.84     97.26 o 
   4  16   0      465.53      570.44     64.46 o 
   5  16   0       18.60       17.44     32.21 o 
   1  17   0        0.59       23.18     35.62 o 
   2  17   0       29.52       32.90     56.16 o 
   3  17   0       16.29        0.00     36.82 o 
   4  17   0      101.17      107.25     42.01 o 
   0  18   0      574.10      488.41     93.87 o 
   1  18   0      336.14      302.65     80.42 o 
 -11   0   1       16.16       52.92     45.74 o 
  -9   0   1      444.93      465.60     43.92 o 
  -7   0   1      740.31      717.31     37.52 o 
  -5   0   1    10841.12    10857.77    153.36 o 
  -3   0   1     6930.10     7056.93    102.01 o 
  -1   0   1    24220.16    24794.68    322.98 o 
   1   0   1    25888.98    25540.77    781.84 o 
   3   0   1     4874.80     4972.71    160.64 o 
   5   0   1     1412.04     1223.11     43.64 o 
   7   0   1      157.47      152.11     41.80 o 
   9   0   1      117.03       51.92     41.66 o 
  11   0   1      479.23      542.42     89.49 o 
 -12   1   1      234.30      281.36     50.49 o 
 -11   1   1       64.35       36.39     32.90 o 
 -10   1   1       36.95        9.38     28.78 o 
  -9   1   1      755.22      734.24     36.28 o 
  -8   1   1      767.29      797.05     32.11 o 
  -7   1   1      291.35      291.82     20.42 o 
  -6   1   1     4432.91     4432.17     71.07 o 
  -5   1   1    11442.31    11622.14    132.94 o 
  -4   1   1      605.66      616.74     21.46 o 
  -3   1   1      489.24      516.59     18.07 o 
  -2   1   1       22.34       31.42      5.27 o 
  -1   1   1      165.66      169.14      6.04 o 
   0   1   1     7403.78     7520.17     73.27 o 
   1   1   1      142.70      179.55     11.18 o 
   2   1   1    12228.46    12353.57    108.27 o 
   3   1   1     2494.63     2535.03     36.18 o 
   4   1   1    19180.53    19153.63    192.25 o 
   5   1   1      311.86      305.73     20.36 o 
   6   1   1     2934.85     2966.07     51.37 o 
   7   1   1      332.31      347.47     39.56 o 
   8   1   1     2499.46     2478.86     69.00 o 
   9   1   1      125.44       74.11     37.47 o 
  10   1   1       14.40       22.86     31.21 o 
  11   1   1       92.48       93.62     39.82 o 
  12   1   1        0.91       89.42     41.19 o 
 -12   2   1        2.23       46.08     35.85 o 
 -11   2   1      144.49      153.40     41.05 o 
 -10   2   1      171.79      100.67     25.54 o 
  -9   2   1      676.55      750.83     44.12 o 
  -8   2   1      671.84      730.79     33.32 o 
  -7   2   1      751.49      818.54     32.45 o 
  -6   2   1     1241.63     1255.57     36.26 o 
  -5   2   1     8098.86     8108.19    101.91 o 
  -4   2   1      216.77      254.89     15.90 o 
  -3   2   1     2308.91     2396.02     39.21 o 
  -2   2   1    14109.55    14638.95    118.44 o 
  -1   2   1     6632.42     6792.37     82.57 o 
   0   2   1     1333.32     1557.21     44.05 o 
   1   2   1    10718.06    10912.83     95.68 o 
   2   2   1      332.60      367.90     10.42 o 
   3   2   1     5946.47     6058.36     62.28 o 
   4   2   1      747.79      754.24     18.04 o 
   5   2   1     6492.56     6446.97     84.61 o 
   6   2   1     7186.15     7006.25     94.76 o 
   7   2   1      121.79      198.24     18.47 o 
   8   2   1      632.13      603.94     37.67 o 
   9   2   1      548.79      556.78     39.45 o 
  10   2   1      809.00      805.11     66.12 o 
  11   2   1      142.12      162.56     42.82 o 
  12   2   1      145.70      141.20     44.92 o 
 -12   3   1       29.60       37.66     35.07 o 
 -11   3   1      505.66      554.63     61.05 o 
 -10   3   1      182.15      194.33     63.12 o 
  -9   3   1      199.45      170.85     26.62 o 
  -8   3   1     1907.58     1896.23     51.26 o 
  -7   3   1      642.97      632.45     29.37 o 
  -6   3   1      310.86      283.13     21.04 o 
  -5   3   1     2572.75     2627.27     49.59 o 
  -4   3   1      610.63      592.53     24.28 o 
  -3   3   1     1764.55     1816.00     34.57 o 
  -2   3   1     6914.14     6868.27     90.06 o 
  -1   3   1      398.80      449.14     22.91 o 
   0   3   1     3877.21     4034.87     69.76 o 
   1   3   1     2061.88     1993.57     30.87 o 
   2   3   1      840.80      811.74     22.67 o 
   3   3   1      764.91      733.17     15.77 o 
   4   3   1     6571.52     6652.84     70.56 o 
   5   3   1        9.27        4.91      6.25 o 
   6   3   1     1154.66     1174.65     39.08 o 
   7   3   1        4.62        0.00     14.65 o 
   8   3   1      650.43      579.91     41.53 o 
   9   3   1     1128.63     1129.76     57.53 o 
  10   3   1     1511.90     1432.43     83.36 o 
  11   3   1       15.28       17.73     31.40 o 
  12   3   1      262.80      158.65     44.78 o 
 -12   4   1       17.46       30.79     36.70 o 
 -11   4   1      557.57      452.32     50.74 o 
 -10   4   1      988.13     1110.98     56.72 o 
  -9   4   1      445.41      461.37     61.37 o 
  -8   4   1        7.10        1.59     16.09 o 
  -7   4   1      163.99      198.63     20.39 o 
  -6   4   1      668.77      630.69     29.82 o 
  -5   4   1      836.21      919.15     30.12 o 
  -4   4   1     3070.57     2927.05     50.81 o 
  -3   4   1    11682.58    11795.04    136.96 o 
  -2   4   1      872.73      923.41     24.30 o 
  -1   4   1      809.21      780.63     37.12 o 
   0   4   1    11812.12    11776.79    150.13 o 
   1   4   1      945.94      956.97     27.51 o 
   2   4   1     4583.92     4607.01     76.88 o 
   3   4   1     1346.09     1343.00     29.12 o 
   4   4   1     6874.03     7064.31     88.93 o 
   5   4   1       38.20       42.95     10.88 o 
   6   4   1     1629.45     1675.89     45.44 o 
   7   4   1     1345.53     1290.50     49.85 o 
   8   4   1      412.21      451.14     35.43 o 
   9   4   1     1223.13     1230.55     55.76 o 
  10   4   1     2660.02     2408.60    102.93 o 
  11   4   1       42.58       25.98     34.28 o 
 -11   5   1       99.29       54.65     27.98 o 
 -10   5   1       72.81       72.59     26.48 o 
  -9   5   1      442.84      505.11     40.48 o 
  -8   5   1     1192.04     1133.73     51.53 o 
  -7   5   1      587.16      529.84     28.16 o 
  -6   5   1       60.28       57.21     14.20 o 
  -5   5   1       51.14       45.55     11.42 o 
  -4   5   1     1210.68     1201.16     30.16 o 
  -3   5   1     1099.90     1207.42     51.19 o 
  -2   5   1      114.04      123.67     17.38 o 
  -1   5   1     1781.89     1689.69     42.44 o 
   0   5   1      206.95      233.00     20.08 o 
   1   5   1     3095.87     3279.73     69.34 o 
   2   5   1       56.38       38.20      9.04 o 
   3   5   1     6449.91     6239.45     80.78 o 
   4   5   1     1013.68     1041.81     44.75 o 
   5   5   1     6063.86     6177.60     86.36 o 
   6   5   1      536.94      557.23     40.84 o 
   7   5   1       17.67       13.76     16.93 o 
   8   5   1        0.15        0.00     16.98 o 
   9   5   1      398.38      409.38     79.42 o 
  10   5   1      391.66      311.45     44.28 o 
  11   5   1      178.19      184.48     43.57 o 
 -11   6   1       35.43       23.69     26.75 o 
 -10   6   1      763.97      833.63     63.75 o 
  -9   6   1      202.85      172.37     29.77 o 
  -8   6   1      784.41      765.96     44.67 o 
  -7   6   1     1114.44     1110.71     39.47 o 
  -6   6   1     1139.74     1179.64     38.02 o 
  -5   6   1      694.93      684.71     28.40 o 
  -4   6   1     7677.77     7475.50     82.81 o 
  -3   6   1     1149.34     1180.70     32.66 o 
  -2   6   1     8409.46     8727.09    211.47 o 
  -1   6   1     2418.08     2476.68     55.90 o 
   0   6   1     5030.02     5131.83    115.70 o 
   1   6   1       65.21       58.74     14.11 o 
   2   6   1     7335.40     7354.91     97.72 o 
   3   6   1      524.68      574.12     20.94 o 
   4   6   1     2803.28     2798.27     78.09 o 
   5   6   1        0.25        8.24     10.50 o 
   6   6   1      572.43      499.39     33.95 o 
   7   6   1     1805.22     1916.86     63.12 o 
   8   6   1      627.06      518.90     39.23 o 
   9   6   1       18.76       19.42     22.10 o 
  10   6   1      513.52      513.48     45.36 o 
  11   6   1        9.70        0.00     32.77 o 
 -11   7   1        5.30        1.52     24.67 o 
 -10   7   1       62.37      112.98     37.88 o 
  -9   7   1       71.18       92.61     24.02 o 
  -8   7   1        9.75        0.00     16.99 o 
  -7   7   1       37.50       38.65     22.95 o 
  -6   7   1       10.67       22.51     13.33 o 
  -5   7   1       10.23        6.97     11.37 o 
  -4   7   1        4.05       10.86     12.92 o 
  -3   7   1      557.36      579.57     29.31 o 
  -2   7   1     4759.31     4980.11     91.99 o 
  -1   7   1     1087.23     1100.83     68.21 o 
   0   7   1      122.79      145.71     20.64 o 
   1   7   1     5778.24     5873.35    115.16 o 
   2   7   1     1034.80      990.47     37.16 o 
   3   7   1     1847.79     1839.24     41.79 o 
   4   7   1     3503.66     3388.29     55.33 o 
   5   7   1      649.67      707.71     29.30 o 
   6   7   1      685.63      715.53     46.98 o 
   7   7   1      580.38      617.47     40.55 o 
   8   7   1      226.79      206.22     30.01 o 
   9   7   1      322.65      318.24     37.29 o 
  10   7   1      161.61      137.62     57.59 o 
  11   7   1      280.53      242.65     89.79 o 
 -11   8   1       26.29       36.29     28.27 o 
 -10   8   1        1.51       44.00     25.60 o 
  -9   8   1      769.02      646.60     47.89 o 
  -8   8   1     1625.08     1658.85     64.63 o 
  -7   8   1      135.49      160.83     34.11 o 
  -6   8   1     3655.22     3587.82     88.81 o 
  -5   8   1     1697.50     1697.88     48.55 o 
  -4   8   1     1281.19     1459.45     41.64 o 
  -3   8   1      278.41      295.19     24.48 o 
  -2   8   1     9484.14     9858.98    152.53 o 
  -1   8   1       13.49        0.00     21.53 o 
   0   8   1     3431.33     3438.88     86.60 o 
   1   8   1      640.98      591.94     35.09 o 
   2   8   1      751.87      682.70     31.79 o 
   3   8   1       43.99       28.70     11.53 o 
   4   8   1      705.23      640.91     31.66 o 
   5   8   1      356.97      354.30     32.17 o 
   6   8   1     2142.78     2108.31     66.49 o 
   7   8   1       34.56       22.27     18.93 o 
   8   8   1     1027.39     1049.61     59.35 o 
   9   8   1      139.47      153.24     31.84 o 
  10   8   1        2.42        0.00     30.20 o 
 -10   9   1       41.31       55.55     27.80 o 
  -9   9   1       12.14       17.19     24.66 o 
  -8   9   1      125.23      129.57     33.89 o 
  -7   9   1       74.27       86.19     23.76 o 
  -6   9   1      981.19      987.98     48.89 o 
  -5   9   1     1065.67     1046.87     39.62 o 
  -4   9   1      350.92      382.12     26.03 o 
  -3   9   1     1082.59     1055.59     38.10 o 
  -2   9   1     1058.54     1051.02     49.72 o 
  -1   9   1       30.09       68.33     19.61 o 
   0   9   1     1226.98     1167.15     51.04 o 
   1   9   1     7625.39     7852.30    208.78 o 
   2   9   1      857.42      905.68     38.44 o 
   3   9   1      273.48      228.35     23.49 o 
   4   9   1      295.63      292.20     22.77 o 
   5   9   1       46.17       43.77     22.26 o 
   6   9   1       10.96       12.93     18.19 o 
   7   9   1     2078.06     2008.76    107.23 o 
   8   9   1      230.91      251.07     38.64 o 
   9   9   1        2.86        7.18     18.29 o 
  10   9   1      150.12      123.50     50.44 o 
 -10  10   1        2.17        0.00     24.04 o 
  -9  10   1      173.50      151.60     30.96 o 
  -8  10   1      245.79      289.87     36.95 o 
  -7  10   1     1316.70     1326.93     58.47 o 
  -6  10   1      252.21      285.54     31.81 o 
  -5  10   1      195.38      222.01     34.85 o 
  -4  10   1       76.67       73.76     25.60 o 
  -3  10   1      109.13       70.49     18.24 o 
  -2  10   1     1935.62     1901.23     69.79 o 
  -1  10   1     3291.14     3094.93     90.34 o 
   0  10   1        5.28        0.00     15.38 o 
   1  10   1      772.38      711.81     44.16 o 
   2  10   1     2080.12     2093.30    119.93 o 
   3  10   1       23.95       12.03     15.75 o 
   4  10   1      820.94      853.70     55.96 o 
   5  10   1      596.38      571.93     41.38 o 
   6  10   1      599.22      560.15     42.51 o 
   7  10   1      616.86      669.74     71.09 o 
   8  10   1      988.55      869.66     56.22 o 
   9  10   1        0.78        2.39     24.25 o 
  10  10   1        0.95        0.00     25.97 o 
  -9  11   1      353.09      344.76     42.99 o 
  -8  11   1      300.38      276.10     38.01 o 
  -7  11   1       18.14        0.39     33.12 o 
  -6  11   1      710.03      662.89     56.09 o 
  -5  11   1       76.11       62.23     20.48 o 
  -4  11   1     1369.04     1342.76     53.55 o 
  -3  11   1      384.52      371.48     37.73 o 
  -2  11   1       14.75        0.00     18.54 o 
  -1  11   1       23.72        0.00     16.83 o 
   0  11   1     1611.42     1877.83     73.08 o 
   1  11   1      326.92      248.42     33.03 o 
   2  11   1     2875.83     3046.75    121.58 o 
   3  11   1        0.44        0.74     19.70 o 
   4  11   1        6.26        0.00     17.39 o 
   5  11   1      323.22      283.99     42.49 o 
   6  11   1     1515.63     1562.08     65.95 o 
   7  11   1      151.55      174.30     33.70 o 
   8  11   1      548.51      519.12     48.71 o 
   9  11   1       52.05       67.32     39.05 o 
  -9  12   1       97.13       93.74     29.26 o 
  -8  12   1        2.60       59.63     24.74 o 
  -7  12   1      907.25      950.33     82.10 o 
  -6  12   1      149.50      102.98     34.87 o 
  -5  12   1      221.44      238.71     42.18 o 
  -4  12   1       54.81       72.82     37.21 o 
  -3  12   1     1661.26     1731.56     61.63 o 
  -2  12   1        0.80        0.00     21.79 o 
  -1  12   1      612.68      477.83     58.60 o 
   0  12   1      805.45      783.74     52.47 o 
   1  12   1     1092.25     1039.16    140.11 o 
   2  12   1      393.69      523.69     44.67 o 
   3  12   1     3503.33     3616.05     89.64 o 
   4  12   1      286.36      298.16     47.83 o 
   5  12   1      266.09      370.41     48.05 o 
   6  12   1       12.61        9.23     26.78 o 
   7  12   1      915.74      926.02     59.29 o 
   8  12   1      197.48      236.40     37.83 o 
   9  12   1       75.90        7.44     33.56 o 
  -8  13   1      509.10      637.70     92.88 o 
  -7  13   1        9.99       19.36     33.98 o 
  -6  13   1       26.82       18.81     30.43 o 
  -5  13   1       44.68        0.00     27.04 o 
  -4  13   1     1298.16     1329.96     82.13 o 
  -3  13   1      108.04      149.14     27.67 o 
  -2  13   1     1498.55     1585.30     74.70 o 
  -1  13   1       21.88       72.06     28.18 o 
   0  13   1     1017.38     1046.33     80.02 o 
   1  13   1      674.13      710.96     53.83 o 
   2  13   1     1526.92     1358.71     84.01 o 
   3  13   1        3.58       23.49     24.67 o 
   4  13   1      532.57      541.20     54.56 o 
   5  13   1       27.10       25.56     31.64 o 
   6  13   1     1313.53     1287.31     81.95 o 
   7  13   1      291.72      313.84     52.45 o 
   8  13   1       11.54       20.87     28.87 o 
  -7  14   1      427.62      403.83     61.18 o 
  -6  14   1       76.32       57.92     35.94 o 
  -5  14   1      368.19      448.00     56.64 o 
  -4  14   1      142.80      177.12     39.73 o 
  -3  14   1     1982.08     2037.60     73.63 o 
  -2  14   1      344.67      330.14     45.89 o 
  -1  14   1      268.19      328.48     45.12 o 
   0  14   1       10.88        5.14     26.06 o 
   1  14   1       93.05       72.20     37.42 o 
   2  14   1      814.51      957.12     54.60 o 
   3  14   1     1396.26     1239.54     83.26 o 
   4  14   1       71.80       69.61     33.58 o 
   5  14   1        6.36       57.99     32.46 o 
   6  14   1        5.81       22.78     30.40 o 
   7  14   1      157.13      137.43     42.85 o 
  -6  15   1        9.28        0.00     32.18 o 
  -5  15   1        0.02        0.00     29.24 o 
  -4  15   1      264.02      276.19     50.52 o 
  -3  15   1     1068.27     1029.20     58.38 o 
  -2  15   1      600.38      686.38     60.91 o 
  -1  15   1      138.09      110.56     60.29 o 
   0  15   1      180.29      127.31     37.04 o 
   1  15   1      261.99      205.27     85.35 o 
   2  15   1      533.08      633.84     61.22 o 
   3  15   1      271.60      237.73     75.69 o 
   4  15   1      542.38      492.77     57.88 o 
   5  15   1      555.50      605.47     67.44 o 
   6  15   1      263.64      194.42     57.55 o 
  -5  16   1      215.49      131.53     44.59 o 
  -4  16   1      428.56      379.94     57.13 o 
  -3  16   1      300.79      309.43     49.84 o 
  -2  16   1      967.07     1134.93     76.91 o 
  -1  16   1      691.83      708.25     64.88 o 
   0  16   1        0.96        0.37     38.82 o 
   1  16   1      441.84      445.70    111.81 o 
   2  16   1      536.34      513.81     60.17 o 
   3  16   1      149.11      103.77     37.42 o 
   4  16   1      202.96      365.17     54.92 o 
   5  16   1      194.06      251.03     79.52 o 
  -4  17   1        0.13       74.12     55.61 o 
  -3  17   1      262.89      242.99     49.25 o 
  -2  17   1       13.05        0.00     35.88 o 
  -1  17   1       35.70       17.82     36.83 o 
   0  17   1      251.23      287.90     53.98 o 
   1  17   1      281.51      229.90     75.54 o 
   2  17   1      144.82      288.10     53.91 o 
   3  17   1       98.29        0.00     32.42 o 
   4  17   1       13.07       74.81     63.88 o 
  -1  18   1      179.57      247.33     54.07 o 
   0  18   1      290.90      328.93     57.51 o 
   1  18   1       44.63       61.99     59.10 o 
 -12   0   2       14.07        3.39     49.73 o 
 -10   0   2       27.87       46.57     45.04 o 
  -8   0   2      352.44      375.40     37.39 o 
  -6   0   2      165.98      140.10     31.44 o 
  -4   0   2       37.06       11.56     15.70 o 
  -2   0   2      304.51      329.12     14.20 o 
   0   0   2       38.19       47.88      5.76 o 
   2   0   2     9900.54     9996.04    143.81 o 
   4   0   2     4610.80     4463.90    119.74 o 
   6   0   2     5882.70     5832.60    116.95 o 
   8   0   2      257.95      272.92     59.49 o 
  10   0   2      563.37      543.32     82.61 o 
  12   0   2       31.32       29.60     49.93 o 
 -12   1   2      107.76      113.67     39.94 o 
 -11   1   2     1277.73     1288.75     79.05 o 
 -10   1   2        0.08        0.00     18.64 o 
  -9   1   2       30.89       34.89     17.13 o 
  -8   1   2       69.48       67.79     16.09 o 
  -7   1   2      680.07      657.15     27.17 o 
  -6   1   2     2290.49     2235.22     43.84 o 
  -5   1   2     2440.48     2226.89     44.45 o 
  -4   1   2      163.54      187.62     13.90 o 
  -3   1   2      568.01      646.42     20.11 o 
  -2   1   2      188.04      202.38      8.68 o 
  -1   1   2     4918.39     5168.52     54.06 o 
   0   1   2      927.48      896.62     12.64 o 
   1   1   2     1198.42     1276.27     17.88 o 
   2   1   2       59.40       72.71      6.02 o 
   3   1   2     4149.72     4199.25     47.94 o 
   4   1   2      363.33      389.21     20.12 o 
   5   1   2     3151.24     3069.69     48.67 o 
   6   1   2      655.05      620.15     24.05 o 
   7   1   2     1418.85     1337.10     44.35 o 
   8   1   2     1283.67     1347.68     62.65 o 
   9   1   2     1554.26     1719.78     77.31 o 
  10   1   2        4.69        0.00     25.72 o 
  11   1   2        1.92        0.00     32.23 o 
  12   1   2        9.38        0.00     32.45 o 
 -12   2   2       29.10        0.00     35.32 o 
 -11   2   2       29.58       39.23     26.77 o 
 -10   2   2      237.13      253.44     36.25 o 
  -9   2   2      672.95      694.35     36.14 o 
  -8   2   2       66.61       47.85     15.86 o 
  -7   2   2      356.91      335.65     28.85 o 
  -6   2   2      589.52      609.29     26.48 o 
  -5   2   2      198.95      225.24     16.87 o 
  -4   2   2     2425.60     2375.57     42.89 o 
  -3   2   2      359.35      395.96     15.52 o 
  -2   2   2     6651.73     6775.50     67.05 o 
  -1   2   2      477.54      497.05     17.55 o 
   0   2   2       30.17       27.97      5.18 o 
   1   2   2     2472.00     2371.60     31.39 o 
   2   2   2     3524.30     3389.04     46.87 o 
   3   2   2     1701.14     1711.43     24.48 o 
   4   2   2      825.85      798.47     18.19 o 
   5   2   2     6022.74     5863.02     65.36 o 
   6   2   2      174.84      158.82     18.13 o 
   7   2   2      119.22      162.84     23.24 o 
   8   2   2       89.44       58.42     21.47 o 
   9   2   2      146.10       87.80     34.05 o 
  10   2   2      227.92      205.87     44.40 o 
  11   2   2      167.86       93.66     40.66 o 
  12   2   2       25.27        0.00     32.36 o 
 -12   3   2      198.62      134.27     49.13 o 
 -11   3   2      181.49      190.08     33.42 o 
 -10   3   2      873.77      972.54     89.31 o 
  -9   3   2      874.90      996.41     62.30 o 
  -8   3   2      100.67      110.26     22.76 o 
  -7   3   2       62.78       62.96     15.75 o 
  -6   3   2     2558.75     2480.89     52.13 o 
  -5   3   2       57.38       54.26     11.74 o 
  -4   3   2      562.93      582.77     20.75 o 
  -3   3   2      372.79      362.99     16.72 o 
  -2   3   2    10736.21    10458.51     98.33 o 
  -1   3   2     1835.34     1756.16     45.09 o 
   0   3   2    30197.73    30954.30    405.09 o 
   1   3   2      171.73      161.99      8.40 o 
   2   3   2      879.61      866.69     16.31 o 
   3   3   2     4074.77     3894.64     55.43 o 
   4   3   2     3633.03     3623.09     45.23 o 
   5   3   2     3485.52     3333.25     48.26 o 
   6   3   2      428.84      456.39     47.43 o 
   7   3   2       50.03       45.44     17.76 o 
   8   3   2     2213.69     2275.07     87.25 o 
   9   3   2      146.83      199.17     39.52 o 
  10   3   2      812.04      845.77     69.51 o 
  11   3   2      441.09      505.53    184.81 o 
 -12   4   2       38.49       20.79     49.38 o 
 -11   4   2      150.97      217.90     35.64 o 
 -10   4   2        1.67        2.28     21.44 o 
  -9   4   2      819.98      817.31     46.46 o 
  -8   4   2      827.35      852.66     73.49 o 
  -7   4   2       52.64       39.70     14.45 o 
  -6   4   2       66.98       89.86     15.10 o 
  -5   4   2     6401.81     6527.65     83.68 o 
  -4   4   2      207.54      186.32     10.48 o 
  -3   4   2      284.32      273.52     12.47 o 
  -2   4   2       18.22       15.99     13.95 o 
  -1   4   2     2513.03     2556.24     59.53 o 
   0   4   2       92.96      110.14     15.07 o 
   1   4   2     4468.04     4303.13     56.28 o 
   2   4   2     4154.17     4131.59     55.30 o 
   3   4   2       48.07       68.20      7.29 o 
   4   4   2      565.17      550.21     24.67 o 
   5   4   2      464.78      465.32     15.38 o 
   6   4   2      549.51      593.71     46.35 o 
   7   4   2       94.86      100.91     21.71 o 
   8   4   2     3275.75     3081.80     81.91 o 
   9   4   2       17.81        0.00     18.71 o 
  10   4   2       66.56       76.81     35.05 o 
  11   4   2       36.43       13.23     33.58 o 
 -11   5   2       37.35       27.58     27.09 o 
 -10   5   2      483.48      595.38     45.27 o 
  -9   5   2      479.49      461.84     39.19 o 
  -8   5   2      427.60      431.42     36.45 o 
  -7   5   2      574.47      627.21     37.02 o 
  -6   5   2     1580.58     1603.56     40.46 o 
  -5   5   2      248.55      227.58     17.15 o 
  -4   5   2     3995.37     3910.89     51.80 o 
  -3   5   2       36.83       44.05      8.10 o 
  -2   5   2    14323.88    14184.84    216.96 o 
  -1   5   2     4425.84     4622.71     91.57 o 
   0   5   2     1598.73     1570.70     50.16 o 
   1   5   2        1.61        9.89      8.91 o 
   2   5   2     1022.55      967.67     28.93 o 
   3   5   2       13.17       31.69     13.33 o 
   4   5   2    17427.73    17622.61    256.22 o 
   5   5   2      270.63      277.67     21.64 o 
   6   5   2     1379.84     1479.81     51.77 o 
   7   5   2      241.71      278.48     29.63 o 
   8   5   2      172.48      154.25     25.31 o 
   9   5   2        2.33        0.00     17.34 o 
  10   5   2      601.65      619.91     64.28 o 
  11   5   2      386.87      332.83     58.70 o 
 -11   6   2      643.22      631.34     46.49 o 
 -10   6   2      278.76      294.35     34.81 o 
  -9   6   2      243.02      238.46     28.89 o 
  -8   6   2      565.47      617.53     40.99 o 
  -7   6   2      140.79      143.52     19.82 o 
  -6   6   2        0.37        3.31     11.74 o 
  -5   6   2     2920.75     2755.88     55.93 o 
  -4   6   2     7020.05     7279.33     83.32 o 
  -3   6   2      377.62      360.15     19.83 o 
  -2   6   2       33.08       20.16     14.28 o 
  -1   6   2       97.42       90.74     17.78 o 
   0   6   2      700.80      731.03     31.18 o 
   1   6   2     3466.60     3510.85     77.30 o 
   2   6   2      635.31      714.90     23.94 o 
   3   6   2     1729.30     1812.34     42.07 o 
   4   6   2     1717.22     1847.57     61.13 o 
   5   6   2       43.05       36.61     16.66 o 
   6   6   2      282.53      279.10     23.78 o 
   7   6   2       25.93       17.01     15.90 o 
   8   6   2      225.67      223.93     30.79 o 
   9   6   2       73.60       42.12     22.70 o 
  10   6   2      244.19      187.15     41.43 o 
  11   6   2        6.68       29.20     33.38 o 
 -11   7   2        0.08        0.00     21.85 o 
 -10   7   2      161.97      102.83     29.14 o 
  -9   7   2        5.12        0.00     17.70 o 
  -8   7   2     1638.73     1634.49     61.55 o 
  -7   7   2        0.79        0.00     14.34 o 
  -6   7   2     1461.01     1424.27     59.55 o 
  -5   7   2      124.42      117.66     17.16 o 
  -4   7   2     2589.94     2565.72     43.56 o 
  -3   7   2     2432.23     2625.54     61.14 o 
  -2   7   2     7716.61     7723.83    144.75 o 
  -1   7   2     5872.48     6390.99    109.73 o 
   0   7   2    13704.05    14233.62    223.22 o 
   1   7   2     1510.48     1580.42     52.49 o 
   2   7   2    10822.59    11217.02    152.25 o 
   3   7   2     1416.42     1311.85     34.76 o 
   4   7   2     1274.40     1252.68     45.40 o 
   5   7   2      584.55      549.21     35.19 o 
   6   7   2      701.69      681.66     45.14 o 
   7   7   2      712.51      724.10     44.14 o 
   8   7   2      361.15      348.85     37.21 o 
   9   7   2      467.38      407.18     41.56 o 
  10   7   2      274.11      246.25     38.59 o 
  11   7   2       26.13        0.00     32.50 o 
 -11   8   2      171.20      144.28     34.63 o 
 -10   8   2      428.22      475.64     46.50 o 
  -9   8   2      548.10      545.13     44.41 o 
  -8   8   2       42.40       50.86     22.56 o 
  -7   8   2     2746.45     2909.71     79.73 o 
  -6   8   2      527.49      557.47     42.22 o 
  -5   8   2       18.04        0.00     12.20 o 
  -4   8   2      617.89      630.23     64.87 o 
  -3   8   2      694.72      695.03     33.75 o 
  -2   8   2     2564.87     2753.27     69.34 o 
  -1   8   2     2473.31     2350.12     62.51 o 
   0   8   2      557.28      498.02     34.00 o 
   1   8   2        1.47        0.00     11.93 o 
   2   8   2     1732.03     1676.83     47.14 o 
   3   8   2       32.87       24.02     11.15 o 
   4   8   2      317.03      347.43     33.24 o 
   5   8   2       11.30       18.07     15.30 o 
   6   8   2        4.30       22.91     17.89 o 
   7   8   2      369.96      366.07     37.07 o 
   8   8   2       44.77       37.21     21.29 o 
   9   8   2       31.23        0.00     21.29 o 
  10   8   2       20.45        0.00     26.05 o 
 -10   9   2      173.31      115.25     42.90 o 
  -9   9   2       52.60        0.78     22.23 o 
  -8   9   2      174.91      155.21     29.63 o 
  -7   9   2      447.22      461.61     38.40 o 
  -6   9   2     1159.63     1242.37     48.63 o 
  -5   9   2     1671.43     1737.97     56.47 o 
  -4   9   2     4202.83     4417.92     91.90 o 
  -3   9   2      277.45      275.25     23.80 o 
  -2   9   2      228.54      230.19     25.85 o 
  -1   9   2      839.48      855.49     45.38 o 
   0   9   2     2202.64     2178.40    114.60 o 
   1   9   2      203.06      205.33     46.54 o 
   2   9   2     3542.41     3648.83     82.90 o 
   3   9   2      215.50      201.18     30.73 o 
   4   9   2      127.95      148.10     22.65 o 
   5   9   2      853.98      811.70     44.99 o 
   6   9   2     1992.57     1933.88     67.24 o 
   7   9   2      579.82      542.27     44.00 o 
   8   9   2      440.59      458.60     65.51 o 
   9   9   2      313.87      328.01     42.22 o 
  10   9   2       17.56        0.00     25.88 o 
 -10  10   2      108.69      106.92     32.72 o 
  -9  10   2      126.72       91.15     34.44 o 
  -8  10   2       16.09       23.49     25.42 o 
  -7  10   2     2641.46     2642.45     81.18 o 
  -6  10   2       13.69       14.36     16.93 o 
  -5  10   2       14.48       10.13     16.47 o 
  -4  10   2        6.49       45.66     16.95 o 
  -3  10   2      555.86      488.52     33.10 o 
  -2  10   2     3070.25     3095.83     84.56 o 
  -1  10   2      353.61      369.43     35.89 o 
   0  10   2     2414.24     2438.50    177.49 o 
   1  10   2      573.25      597.13     79.92 o 
   2  10   2      139.12      156.83     34.85 o 
   3  10   2      694.76      688.49     36.03 o 
   4  10   2      203.77      239.96     38.82 o 
   5  10   2       12.60       14.38     18.31 o 
   6  10   2      542.77      555.90     42.61 o 
   7  10   2        4.67       25.16     21.79 o 
   8  10   2        2.01       11.29     22.77 o 
   9  10   2       23.69       19.00     25.38 o 
  10  10   2        1.00       20.81     31.27 o 
  -9  11   2      106.01       90.58     30.71 o 
  -8  11   2      215.13      263.02     37.31 o 
  -7  11   2       37.53       39.89     28.04 o 
  -6  11   2      677.20      706.27     57.60 o 
  -5  11   2        5.36        0.00     15.95 o 
  -4  11   2      272.91      316.73     39.90 o 
  -3  11   2       20.33        0.21     17.45 o 
  -2  11   2     1412.95     1290.31     99.21 o 
  -1  11   2      103.49      114.87     26.25 o 
   0  11   2      607.04      544.94     53.81 o 
   1  11   2     5210.60     5332.98    233.29 o 
   2  11   2     2375.71     2264.46     65.20 o 
   3  11   2     1072.64      926.14     83.36 o 
   4  11   2       79.42      106.59     31.74 o 
   5  11   2      285.24      282.75     57.30 o 
   6  11   2      120.87      199.58     67.31 o 
   7  11   2     1131.19     1059.49     63.22 o 
   8  11   2       15.80        7.66     24.22 o 
   9  11   2       63.51       81.98     31.43 o 
  -9  12   2       33.16       47.71     30.08 o 
  -8  12   2      185.13      168.51     70.46 o 
  -7  12   2      165.36      156.68     51.87 o 
  -6  12   2      227.78      195.94     38.90 o 
  -5  12   2       66.37       47.40     29.66 o 
  -4  12   2       64.52       49.88     26.50 o 
  -3  12   2      636.30      647.55     42.49 o 
  -2  12   2     1207.31     1278.13     66.68 o 
  -1  12   2       24.55        0.00     18.00 o 
   0  12   2       21.39       43.86     24.28 o 
   1  12   2       83.04       84.38     25.76 o 
   2  12   2      773.71      797.86     43.68 o 
   3  12   2      107.21      148.61     44.75 o 
   4  12   2      577.56      664.43     93.68 o 
   5  12   2      625.53      678.16     77.58 o 
   6  12   2       45.87       40.48     28.28 o 
   7  12   2        0.32        0.00     22.13 o 
   8  12   2       53.20       38.43     26.52 o 
  -8  13   2        2.84        0.00     29.02 o 
  -7  13   2      134.67      169.62     33.89 o 
  -6  13   2       29.20       29.26     24.50 o 
  -5  13   2       94.26       48.07     28.72 o 
  -4  13   2       77.60       43.41     26.75 o 
  -3  13   2     2505.38     2687.78     81.02 o 
  -2  13   2       17.84        3.50     22.49 o 
  -1  13   2        8.00       16.95     23.43 o 
   0  13   2      111.87      118.72     31.90 o 
   1  13   2       42.11       69.97     29.92 o 
   2  13   2      132.65      157.66     26.73 o 
   3  13   2      279.06      369.19     77.78 o 
   4  13   2       56.93      103.64     33.96 o 
   5  13   2      575.62      636.59    210.47 o 
   6  13   2       25.89        8.19     30.59 o 
   7  13   2     1089.08     1198.76    152.12 o 
   8  13   2       25.79       69.66     31.66 o 
  -7  14   2       79.28       78.92     40.66 o 
  -6  14   2       16.98       13.99     56.21 o 
  -5  14   2       23.70       40.15     29.88 o 
  -4  14   2       78.80       77.32     27.98 o 
  -3  14   2      331.40      255.90     34.84 o 
  -2  14   2       22.76        5.79     27.21 o 
  -1  14   2      174.55      261.54     59.69 o 
   0  14   2      202.43      166.57     37.82 o 
   1  14   2      146.00      143.65     35.01 o 
   2  14   2      799.39      773.71     63.37 o 
   3  14   2        3.70        0.00     24.84 o 
   4  14   2      262.91      202.16     42.91 o 
   5  14   2      382.63      320.78     48.99 o 
   6  14   2       81.27       22.46     31.57 o 
   7  14   2       42.20       42.48     37.72 o 
  -6  15   2      208.04      168.72     49.14 o 
  -5  15   2       40.49       44.62     36.08 o 
  -4  15   2      137.53      141.38     66.77 o 
  -3  15   2      266.62      263.42     37.58 o 
  -2  15   2      222.90      234.68     44.85 o 
  -1  15   2      337.11      352.35     48.70 o 
   0  15   2        3.57        0.00     25.22 o 
   1  15   2      740.80      749.07     63.10 o 
   2  15   2      732.74      798.90     67.22 o 
   3  15   2      366.33      375.04     55.17 o 
   4  15   2      430.49      419.03     57.10 o 
   5  15   2      177.83      193.95     45.35 o 
   6  15   2      252.24      394.67     59.04 o 
  -5  16   2      272.39      300.03     54.84 o 
  -4  16   2       26.67       36.25     35.02 o 
  -3  16   2      400.65      372.61     43.58 o 
  -2  16   2      236.24      265.55     72.50 o 
  -1  16   2       28.27        2.95     30.12 o 
   0  16   2      365.26      429.17     53.95 o 
   1  16   2        1.15        0.00     47.83 o 
   2  16   2       16.88       26.90     30.15 o 
   3  16   2      240.52      223.91     47.06 o 
   4  16   2       15.70       16.55     36.97 o 
   5  16   2      189.92      172.53     46.48 o 
  -4  17   2      385.40      352.63     57.76 o 
  -3  17   2       22.38        0.00     28.27 o 
  -2  17   2      539.52      587.27     63.56 o 
  -1  17   2      535.50      577.11     62.72 o 
   0  17   2      493.31      566.20     73.10 o 
   1  17   2      531.39      238.77     76.44 o 
   2  17   2      683.63      652.48    196.97 o 
   3  17   2      128.61      101.93     41.62 o 
 -11   0   3       59.77       35.78     45.54 o 
  -9   0   3     1150.26     1258.09     65.21 o 
  -7   0   3       25.85       22.32     20.12 o 
  -5   0   3      165.67      232.43     23.37 o 
  -3   0   3       41.41       20.31      8.76 o 
  -1   0   3     4759.48     4930.14     87.09 o 
   1   0   3     6568.97     6421.34     82.92 o 
   3   0   3     1083.73     1115.07     34.51 o 
   5   0   3     8126.11     8214.58    142.84 o 
   7   0   3      346.39      378.09     58.30 o 
   9   0   3     1483.18     1370.20     90.29 o 
  11   0   3      119.10       34.48     48.53 o 
 -12   1   3      317.32      255.28     77.48 o 
 -11   1   3       50.01       52.09     27.86 o 
 -10   1   3      877.45      969.52     44.39 o 
  -9   1   3       69.50      105.84     21.33 o 
  -8   1   3      368.13      405.62     27.35 o 
  -7   1   3      566.46      590.40     28.97 o 
  -6   1   3     5625.42     5467.64     82.28 o 
  -5   1   3       44.32       31.49     10.40 o 
  -4   1   3       12.54       38.70      9.10 o 
  -3   1   3     6378.17     6597.83     65.44 o 
  -2   1   3     3659.15     3687.74     37.00 o 
  -1   1   3    13047.66    12966.47    133.90 o 
   0   1   3    17898.39    18288.65    155.60 o 
   1   1   3     5205.19     5227.78     50.28 o 
   2   1   3      862.96      943.86     18.60 o 
   3   1   3        2.56        0.00      8.44 o 
   4   1   3     2089.29     1987.79     32.24 o 
   5   1   3      538.54      540.25     22.25 o 
   6   1   3      954.47      925.67     24.91 o 
   7   1   3       11.40        4.01     14.22 o 
   8   1   3     1053.21     1143.00    105.97 o 
   9   1   3       30.14       55.28     23.73 o 
  10   1   3      434.97      386.32     53.80 o 
  11   1   3        7.09        0.00     30.28 o 
 -12   2   3      224.35      187.12     45.30 o 
 -11   2   3      106.01      134.05     30.34 o 
 -10   2   3        1.83        0.00     18.33 o 
  -9   2   3      194.26      208.36     24.34 o 
  -8   2   3      322.94      289.45     24.65 o 
  -7   2   3      273.15      323.94     23.79 o 
  -6   2   3       31.07       19.20     11.58 o 
  -5   2   3       24.48       11.11      9.31 o 
  -4   2   3     1359.37     1424.33     26.57 o 
  -3   2   3        1.03       10.93      6.34 o 
  -2   2   3     4429.22     4571.17     47.63 o 
  -1   2   3        9.09        3.48      7.28 o 
   0   2   3    14873.80    14950.01    120.61 o 
   1   2   3      548.82      577.49     15.35 o 
   2   2   3     4330.88     4436.40     56.11 o 
   3   2   3       23.65       18.95     11.11 o 
   4   2   3       55.48       70.83     16.19 o 
   5   2   3      118.60       99.91     17.38 o 
   6   2   3     1036.07     1102.25     32.05 o 
   7   2   3        5.86        0.00     12.32 o 
   8   2   3     2186.21     2166.06     88.68 o 
   9   2   3       94.86       94.67     57.00 o 
  10   2   3        6.27       39.37     43.15 o 
  11   2   3       20.18       22.66     35.21 o 
 -12   3   3        3.30       31.68     33.67 o 
 -11   3   3      379.10      506.47     54.96 o 
 -10   3   3      597.43      609.38     66.99 o 
  -9   3   3       66.88       36.20     18.42 o 
  -8   3   3      117.47       82.92     22.08 o 
  -7   3   3      602.05      537.11     40.58 o 
  -6   3   3       21.80       17.46     13.67 o 
  -5   3   3     2324.35     2144.30     42.22 o 
  -4   3   3     5543.38     5351.71     60.43 o 
  -3   3   3        2.68        3.23      6.43 o 
  -2   3   3     9667.31     9321.03    103.37 o 
  -1   3   3     8103.11     7924.81    105.20 o 
   0   3   3      650.74      616.91     18.34 o 
   1   3   3      927.21      997.51     19.41 o 
   2   3   3     3694.27     3576.09     52.66 o 
   3   3   3      225.99      258.98     15.35 o 
   4   3   3     1704.31     1560.54     35.86 o 
   5   3   3     1318.37     1245.44     33.70 o 
   6   3   3        3.97       10.51     13.96 o 
   7   3   3      120.96      140.63     25.94 o 
   8   3   3      379.44      424.92     50.24 o 
   9   3   3      668.18      554.91     56.55 o 
  10   3   3      769.12      817.83     69.63 o 
  11   3   3        8.94        0.00     30.20 o 
 -12   4   3       15.20       12.22     26.71 o 
 -11   4   3      220.94      181.93     31.54 o 
 -10   4   3      377.55      381.26     36.34 o 
  -9   4   3       28.59       21.89     17.31 o 
  -8   4   3        0.57        0.00     12.83 o 
  -7   4   3        7.82        0.00     11.48 o 
  -6   4   3       10.08        0.00     10.43 o 
  -5   4   3      693.28      662.22     26.26 o 
  -4   4   3     2792.40     2784.43     50.38 o 
  -3   4   3      123.02      123.80     10.30 o 
  -2   4   3     1270.05     1319.67     44.17 o 
  -1   4   3     5986.05     6302.39     91.37 o 
   0   4   3      139.03      172.76     22.22 o 
   1   4   3      129.27      135.34      9.39 o 
   2   4   3       64.12       48.87      6.87 o 
   3   4   3     2200.81     2195.85     42.07 o 
   4   4   3      126.64      131.66     13.57 o 
   5   4   3      971.77      830.63     37.44 o 
   6   4   3        2.65       21.37     14.93 o 
   7   4   3       19.99       32.20     18.22 o 
   8   4   3      270.57      259.32     44.51 o 
   9   4   3       64.71       65.54     31.03 o 
  10   4   3       15.80        4.31     27.95 o 
  11   4   3      154.53      183.06     45.67 o 
 -11   5   3      709.66      765.80     61.07 o 
 -10   5   3       37.95        0.00     19.77 o 
  -9   5   3     1103.18     1259.78     58.57 o 
  -8   5   3       73.73       55.55     16.86 o 
  -7   5   3      232.23      290.42     22.38 o 
  -6   5   3       74.78       67.65     15.21 o 
  -5   5   3     3271.56     3230.82     48.79 o 
  -4   5   3     1171.27     1145.97     30.93 o 
  -3   5   3     7054.46     6701.00     86.14 o 
  -2   5   3      125.16      111.60     26.86 o 
  -1   5   3     6801.06     6823.78    123.54 o 
   0   5   3       42.42       47.63     24.27 o 
   1   5   3      429.55      385.83     16.66 o 
   2   5   3     2581.14     2493.55     42.41 o 
   3   5   3     6480.05     6263.34     94.99 o 
   4   5   3      235.95      268.89     17.18 o 
   5   5   3     2851.94     2730.12     68.42 o 
   6   5   3      903.81      874.55     42.53 o 
   7   5   3       40.17       47.03     28.16 o 
   8   5   3       97.58       55.00     26.61 o 
   9   5   3     1495.46     1445.14     84.01 o 
  10   5   3        9.75        8.68     31.23 o 
  11   5   3      102.49       10.73     34.83 o 
 -11   6   3       77.20       70.52     27.98 o 
 -10   6   3      254.16      267.55     34.33 o 
  -9   6   3      185.46      219.92     32.29 o 
  -8   6   3      264.84      235.25     27.79 o 
  -7   6   3      290.01      327.62     25.72 o 
  -6   6   3        0.72       15.28     12.61 o 
  -5   6   3     3945.98     3919.57     69.01 o 
  -4   6   3     1229.21     1180.57     31.68 o 
  -3   6   3      673.63      631.49     23.72 o 
  -2   6   3     1431.43     1510.45     60.29 o 
  -1   6   3     1260.57     1266.99     55.06 o 
   0   6   3      214.46      225.32     20.74 o 
   1   6   3      694.35      629.73     25.84 o 
   2   6   3       56.82       38.74      9.99 o 
   3   6   3      681.48      656.93     32.10 o 
   4   6   3     1028.11     1031.23     41.34 o 
   5   6   3       42.57       38.48     16.92 o 
   6   6   3      428.15      438.77     33.96 o 
   7   6   3        0.80        6.65     16.73 o 
   8   6   3       14.03       16.48     34.38 o 
   9   6   3       54.81       48.81     24.99 o 
  10   6   3        3.19        4.32     37.42 o 
  11   6   3        0.01        0.00     29.16 o 
 -11   7   3      474.93      432.85     43.23 o 
 -10   7   3      443.83      512.87     53.00 o 
  -9   7   3      640.61      738.18     47.70 o 
  -8   7   3      184.08      168.27     23.53 o 
  -7   7   3     1183.49     1254.38     53.32 o 
  -6   7   3      221.29      194.82     31.79 o 
  -5   7   3     2342.25     2325.47     53.76 o 
  -4   7   3      380.06      347.54     19.59 o 
  -3   7   3     4994.15     4881.87     89.54 o 
  -2   7   3      541.79      525.16     41.81 o 
  -1   7   3     2801.49     2720.37    179.88 o 
   0   7   3        0.15        0.00     15.90 o 
   1   7   3     3279.48     3150.04     63.50 o 
   2   7   3      516.30      511.42     22.52 o 
   3   7   3     1282.61     1235.65     33.13 o 
   4   7   3     3136.82     3077.60     74.45 o 
   5   7   3     1082.92     1049.69     46.53 o 
   6   7   3      157.05      152.39     45.10 o 
   7   7   3     1423.27     1372.65     57.96 o 
   8   7   3       92.31       64.65     22.77 o 
   9   7   3      237.89      178.75     56.81 o 
  10   7   3      389.05      428.74     58.24 o 
 -11   8   3       68.00        0.00     31.66 o 
 -10   8   3       10.75        0.00     22.97 o 
  -9   8   3      300.49      399.79     81.57 o 
  -8   8   3      600.23      658.86     44.24 o 
  -7   8   3      309.84      330.60     33.30 o 
  -6   8   3        6.47        6.63     13.24 o 
  -5   8   3     1120.62     1002.07     37.21 o 
  -4   8   3     2459.53     2375.36     77.98 o 
  -3   8   3       87.90       74.72     16.93 o 
  -2   8   3      859.46      801.58     66.42 o 
  -1   8   3      894.88      958.17     41.44 o 
   0   8   3      729.18      783.19     36.96 o 
   1   8   3      847.23      846.01     33.71 o 
   2   8   3     1207.57     1223.13     39.89 o 
   3   8   3       79.78       93.49     14.77 o 
   4   8   3       26.19       34.79     16.71 o 
   5   8   3        1.01        0.00     13.97 o 
   6   8   3      339.58      341.07     33.91 o 
   7   8   3       20.10       36.98     20.51 o 
   8   8   3       92.29       62.07     25.80 o 
   9   8   3        1.49       14.12     22.86 o 
  10   8   3      132.59      119.69     40.70 o 
 -10   9   3       15.86        0.00     23.05 o 
  -9   9   3      429.16      315.60     39.98 o 
  -8   9   3       34.45       40.11     23.15 o 
  -7   9   3     4188.46     4173.27    107.25 o 
  -6   9   3      261.27      290.11     31.83 o 
  -5   9   3     2554.80     2630.76     71.35 o 
  -4   9   3      390.50      395.05     30.63 o 
  -3   9   3     5046.75     5192.33    123.78 o 
  -2   9   3     1077.77     1088.83     47.81 o 
  -1   9   3     1308.91     1388.46     50.69 o 
   0   9   3     2527.90     2538.91     77.56 o 
   1   9   3     4113.52     3950.99     97.44 o 
   2   9   3     1188.17     1218.03     63.64 o 
   3   9   3      148.82      168.37     37.47 o 
   4   9   3     1166.35     1226.15     50.18 o 
   5   9   3      215.82      188.62     27.39 o 
   6   9   3     1416.52     1416.84     58.70 o 
   7   9   3     1860.43     1922.05    104.66 o 
   8   9   3      668.45      640.54     49.07 o 
   9   9   3       42.61       33.08     45.05 o 
  10   9   3        7.94       26.02     33.66 o 
 -10  10   3        8.01        0.00     25.89 o 
  -9  10   3        0.82       25.91     25.77 o 
  -8  10   3      588.40      628.15     47.92 o 
  -7  10   3      759.95      771.74     47.60 o 
  -6  10   3      833.65      798.34     45.78 o 
  -5  10   3      116.13       95.61     44.26 o 
  -4  10   3      406.03      457.36     54.65 o 
  -3  10   3     1179.55     1154.77     70.22 o 
  -2  10   3      310.38      299.69     31.55 o 
  -1  10   3     1899.13     1765.00     54.71 o 
   0  10   3      632.45      702.58     44.89 o 
   1  10   3      498.53      513.13     71.60 o 
   2  10   3      570.35      617.51     35.76 o 
   3  10   3       37.92       14.14     21.87 o 
   4  10   3      209.93      199.17     37.69 o 
   5  10   3       23.11       29.17     27.44 o 
   6  10   3      593.98      595.61     45.25 o 
   7  10   3      124.44       63.35     41.04 o 
   8  10   3        2.98        3.46     22.53 o 
   9  10   3      157.07      146.64     37.17 o 
  -9  11   3      135.81       70.38     29.90 o 
  -8  11   3      355.11      425.08     43.22 o 
  -7  11   3       68.90       20.40     27.87 o 
  -6  11   3      176.10      188.51     30.91 o 
  -5  11   3      357.46      352.06     34.62 o 
  -4  11   3      139.91      146.36     25.20 o 
  -3  11   3     3586.41     3510.17     92.59 o 
  -2  11   3      879.04      788.32     82.01 o 
  -1  11   3      573.63      596.59    102.30 o 
   0  11   3     2220.31     2259.03     80.05 o 
   1  11   3      505.96      398.48     37.25 o 
   2  11   3     2041.29     2192.27     64.07 o 
   3  11   3      246.63      214.35     36.30 o 
   4  11   3      263.02      355.97     45.06 o 
   5  11   3       13.14        8.24     18.69 o 
   6  11   3     1674.78     1798.86     95.32 o 
   7  11   3       15.57       43.79     22.48 o 
   8  11   3      220.82      177.73     34.93 o 
   9  11   3       28.63        0.94     27.24 o 
  -9  12   3       56.18       49.93     36.92 o 
  -8  12   3       90.04       68.15     69.46 o 
  -7  12   3       69.86       78.51     32.72 o 
  -6  12   3       62.82       68.15     31.27 o 
  -5  12   3      104.29       95.49     21.47 o 
  -4  12   3      754.99      733.59     82.06 o 
  -3  12   3       42.77       59.90     19.27 o 
  -2  12   3      350.26      328.54    112.21 o 
  -1  12   3      850.25      944.48     71.45 o 
   0  12   3       50.52       48.03     22.91 o 
   1  12   3      113.24      115.55     31.59 o 
   2  12   3       43.71       42.91     33.04 o 
   3  12   3      388.93      372.12     46.23 o 
   4  12   3     1297.62     1315.16     76.47 o 
   5  12   3       52.46       40.21     28.74 o 
   6  12   3     1078.47     1038.69     60.34 o 
   7  12   3       24.93       20.54     25.77 o 
   8  12   3       53.14        0.00     27.22 o 
  -8  13   3      874.78      880.35    120.13 o 
  -7  13   3       49.48       64.24     31.35 o 
  -6  13   3      104.27      148.37     38.46 o 
  -5  13   3        9.21       31.12     28.22 o 
  -4  13   3     1202.16     1167.80     46.91 o 
  -3  13   3        4.73        0.00     27.26 o 
  -2  13   3      250.24      252.89     40.75 o 
  -1  13   3        3.39       15.23     24.45 o 
   0  13   3      261.73      227.79     49.23 o 
   1  13   3      336.79      330.97     42.09 o 
   2  13   3      654.05      742.19     59.78 o 
   3  13   3      763.61      790.43     63.52 o 
   4  13   3      531.46      509.85     56.08 o 
   5  13   3        0.16        0.00     24.62 o 
   6  13   3     1154.85     1330.98     95.92 o 
   7  13   3       17.81       49.55     35.62 o 
   8  13   3      590.30      548.37     54.68 o 
  -7  14   3       35.09       56.02     32.95 o 
  -6  14   3      137.34      214.53     56.34 o 
  -5  14   3        6.41        0.00     28.74 o 
  -4  14   3       16.09        0.00     23.96 o 
  -3  14   3       19.06        1.11     27.08 o 
  -2  14   3       62.13       21.61     45.69 o 
  -1  14   3        0.03       14.90     37.12 o 
   0  14   3       34.29       57.85     28.32 o 
   1  14   3      263.10      182.87     60.99 o 
   2  14   3        6.44        0.00     53.42 o 
   3  14   3     1330.63     1205.65     78.70 o 
   4  14   3       25.04        0.00     24.30 o 
   5  14   3       29.93       14.20     35.93 o 
   6  14   3       13.95        4.58     28.85 o 
   7  14   3       78.48      138.63     67.52 o 
  -6  15   3        8.33       32.43     74.69 o 
  -5  15   3       72.81       14.32     33.63 o 
  -4  15   3      322.19      347.96     46.77 o 
  -3  15   3      751.30      777.29     64.38 o 
  -2  15   3      120.38      166.50     40.46 o 
  -1  15   3       77.79       98.26     35.06 o 
   0  15   3       49.55       60.61     32.06 o 
   1  15   3      899.94      960.34     71.51 o 
   2  15   3      837.81      813.20     68.25 o 
   3  15   3      805.05      817.15    112.56 o 
   4  15   3       85.51       88.04     37.92 o 
   5  15   3        2.28        0.00     29.75 o 
   6  15   3      114.41       81.20     40.37 o 
  -5  16   3       27.85       35.95     49.03 o 
  -4  16   3       51.00        0.42     28.06 o 
  -3  16   3       84.51       43.76     27.36 o 
  -2  16   3      206.12      248.11     48.75 o 
  -1  16   3      189.83      168.64     42.17 o 
   0  16   3       24.84        0.00     49.33 o 
   1  16   3        0.00       12.76     28.66 o 
   2  16   3      114.27      220.89     56.26 o 
   3  16   3       69.16       30.52     34.77 o 
   4  16   3       53.00       41.02     38.07 o 
   5  16   3        0.25       13.35     35.60 o 
  -3  17   3      581.01      542.62     52.47 o 
  -2  17   3       43.09       17.70     51.82 o 
  -1  17   3       28.35       32.19     36.53 o 
   0  17   3      581.26      617.76    100.05 o 
   1  17   3      374.68      444.74     60.34 o 
   2  17   3       26.07       66.19     51.77 o 
   3  17   3      249.04      260.94     60.39 o 
 -10   0   4        0.16        0.70     25.49 o 
  -8   0   4        4.73        0.00     21.07 o 
  -6   0   4     5827.26     5956.02    122.69 o 
  -4   0   4        4.94        0.00      9.60 o 
  -2   0   4     1059.34     1048.18     39.66 o 
   0   0   4     6181.64     6271.56     83.13 o 
   2   0   4     7269.29     6787.87    108.31 o 
   4   0   4     1242.66     1298.61     40.92 o 
   6   0   4       75.36       89.69     37.07 o 
   8   0   4     1208.33     1358.02    197.91 o 
  10   0   4       75.53       83.51     50.72 o 
 -11   1   4      711.70      795.43     52.33 o 
 -10   1   4       56.07       24.68     20.44 o 
  -9   1   4      873.80      892.16     43.94 o 
  -8   1   4      149.90      172.15     24.22 o 
  -7   1   4     4344.88     4533.28     77.77 o 
  -6   1   4     3653.33     3712.69     61.04 o 
  -5   1   4     9037.58     9303.57    105.63 o 
  -4   1   4       87.25      114.12      9.73 o 
  -3   1   4      117.34      112.64      8.23 o 
  -2   1   4       60.31       51.92      7.41 o 
  -1   1   4    19504.73    19557.86    197.56 o 
   0   1   4     6389.69     6377.87     72.01 o 
   1   1   4     4715.38     4636.43     48.53 o 
   2   1   4       84.88       76.44      7.39 o 
   3   1   4        6.64        7.62      6.42 o 
   4   1   4       23.72       12.48      7.38 o 
   5   1   4     3234.91     3211.01     47.56 o 
   6   1   4      511.96      496.33     24.07 o 
   7   1   4      372.52      363.50     37.64 o 
   8   1   4       45.62       55.17     24.93 o 
   9   1   4      541.23      472.22     59.60 o 
  10   1   4       86.68       41.67     33.02 o 
  11   1   4       60.28      112.45     42.63 o 
 -12   2   4       19.34       19.25     39.63 o 
 -11   2   4      254.77      352.40     51.26 o 
 -10   2   4      180.30      149.07     32.79 o 
  -9   2   4     1312.09     1331.76     55.10 o 
  -8   2   4       78.86       59.27     17.49 o 
  -7   2   4      118.46      128.84     17.00 o 
  -6   2   4      635.48      637.95     26.41 o 
  -5   2   4      458.27      477.81     21.13 o 
  -4   2   4      200.81      225.43     14.39 o 
  -3   2   4      375.79      363.97     13.39 o 
  -2   2   4     3994.11     3864.63     48.85 o 
  -1   2   4      464.37      475.71     14.96 o 
   0   2   4     1533.46     1532.07     23.54 o 
   1   2   4      199.98      198.07      9.75 o 
   2   2   4        1.72        7.54      5.78 o 
   3   2   4     1524.57     1485.92     41.93 o 
   4   2   4      712.21      691.06     24.25 o 
   5   2   4      297.53      275.69     18.65 o 
   6   2   4        3.32        1.17     10.51 o 
   7   2   4      456.01      409.63     55.92 o 
   8   2   4      486.86      546.68     47.83 o 
   9   2   4      152.75      159.14     98.86 o 
  10   2   4       42.28       35.17     31.55 o 
  11   2   4      151.31      101.63     41.81 o 
 -12   3   4       17.19       71.98     44.82 o 
 -11   3   4      638.22      574.82     65.84 o 
 -10   3   4      148.11      167.38     29.68 o 
  -9   3   4     1440.39     1435.48     51.22 o 
  -8   3   4        9.03       11.40     14.35 o 
  -7   3   4      807.06      880.15     33.10 o 
  -6   3   4     3489.11     3484.23     98.76 o 
  -5   3   4     4196.44     4355.61     59.53 o 
  -4   3   4      170.18      166.96     12.24 o 
  -3   3   4     6066.83     6008.97     67.79 o 
  -2   3   4     3413.10     3608.78     57.75 o 
  -1   3   4        6.91       16.94     11.26 o 
   0   3   4    25365.60    25243.88    199.46 o 
   1   3   4      277.82      329.93     13.04 o 
   2   3   4      381.18      410.79     27.07 o 
   3   3   4     4781.91     4623.16     67.90 o 
   4   3   4     5181.54     5055.22    102.73 o 
   5   3   4      908.10      966.68     31.98 o 
   6   3   4      715.17      681.81     36.96 o 
   7   3   4      173.89      129.40     23.32 o 
   8   3   4      168.11      209.33     38.89 o 
   9   3   4     1544.27     1478.95     84.23 o 
  10   3   4      141.07      141.44     38.94 o 
  11   3   4      133.71       89.41     37.28 o 
 -11   4   4       34.52       18.95     29.17 o 
 -10   4   4        3.25        0.00     21.10 o 
  -9   4   4        2.27        0.00     17.62 o 
  -8   4   4      133.64      141.23     23.35 o 
  -7   4   4      956.10      974.46     35.03 o 
  -6   4   4      738.36      808.43     31.59 o 
  -5   4   4     1393.43     1373.18     30.91 o 
  -4   4   4       16.24       28.27      8.85 o 
  -3   4   4      287.27      318.52     18.35 o 
  -2   4   4      125.62      135.31     13.63 o 
  -1   4   4      427.75      421.15     21.92 o 
   0   4   4     1489.67     1521.67     31.82 o 
   1   4   4      390.09      393.50     18.83 o 
   2   4   4      416.03      452.12     15.13 o 
   3   4   4     6221.82     6272.57     85.61 o 
   4   4   4     1109.98     1118.64     32.43 o 
   5   4   4      149.20      134.77     15.96 o 
   6   4   4      511.97      509.90     34.07 o 
   7   4   4      160.55      186.38     26.38 o 
   8   4   4       34.36       25.07     26.48 o 
   9   4   4      242.00      198.75     41.42 o 
  10   4   4      351.93      390.79     55.96 o 
  11   4   4       18.35        0.00     31.86 o 
 -11   5   4        0.48       25.93     30.45 o 
 -10   5   4     2223.93     2317.13     78.23 o 
  -9   5   4      163.15      150.80     23.12 o 
  -8   5   4      273.56      322.49     26.31 o 
  -7   5   4        1.62       39.13     14.93 o 
  -6   5   4      824.25      791.46     32.65 o 
  -5   5   4       64.53       56.28     10.81 o 
  -4   5   4     3341.27     3149.68     57.89 o 
  -3   5   4     7629.19     7768.61     98.62 o 
  -2   5   4     1320.50     1115.45     31.31 o 
  -1   5   4      785.30      830.67     38.15 o 
   0   5   4     1393.07     1298.90     35.10 o 
   1   5   4     3601.77     3655.02     53.40 o 
   2   5   4     4965.67     4841.73     59.42 o 
   3   5   4      444.06      424.97     34.92 o 
   4   5   4     7597.00     7471.05    101.35 o 
   5   5   4      234.66      235.97     28.21 o 
   6   5   4       27.55       55.82     22.88 o 
   7   5   4      505.99      520.85     38.08 o 
   8   5   4      486.36      519.59     41.14 o 
   9   5   4        9.10        3.41     38.92 o 
  10   5   4      684.62      612.47     65.45 o 
  11   5   4       96.03       27.71     36.61 o 
 -11   6   4       11.66       14.40     30.18 o 
 -10   6   4        5.78       14.55     27.56 o 
  -9   6   4        6.14        3.58     21.73 o 
  -8   6   4      237.21      231.64     30.91 o 
  -7   6   4        3.60        0.00     14.63 o 
  -6   6   4      505.74      528.41     28.77 o 
  -5   6   4      277.49      229.82     25.20 o 
  -4   6   4        4.43        0.00      9.09 o 
  -3   6   4        2.74        0.00     11.68 o 
  -2   6   4     7847.95     7989.40    149.57 o 
  -1   6   4      115.40       66.05     17.20 o 
   0   6   4        7.36        0.00     11.53 o 
   1   6   4       26.58       14.83     10.16 o 
   2   6   4      179.06      193.98     14.75 o 
   3   6   4     1013.69      964.43     38.26 o 
   4   6   4       72.49       45.06     16.58 o 
   5   6   4      959.07      897.13     69.75 o 
   6   6   4     1168.46     1094.32     56.07 o 
   7   6   4       95.26       60.45     21.60 o 
   8   6   4        1.06       38.76     23.55 o 
   9   6   4      292.17      225.88     50.82 o 
  10   6   4       20.98        0.00     28.67 o 
 -11   7   4      331.79      440.26     62.13 o 
 -10   7   4      324.64      298.95     49.85 o 
  -9   7   4      465.64      429.55     40.14 o 
  -8   7   4     1507.29     1494.92     63.58 o 
  -7   7   4      522.77      487.94     31.17 o 
  -6   7   4      801.59      823.91     35.50 o 
  -5   7   4      234.57      223.57     21.24 o 
  -4   7   4     1986.44     1893.49     63.51 o 
  -3   7   4        0.18        7.04     10.87 o 
  -2   7   4     3652.29     3458.29     90.24 o 
  -1   7   4        5.07       19.79     15.29 o 
   0   7   4     1926.23     1776.08     62.30 o 
   1   7   4      367.43      397.16     29.30 o 
   2   7   4     3065.62     2778.32     51.84 o 
   3   7   4       58.71       50.36     22.28 o 
   4   7   4     1145.93     1042.70     43.90 o 
   5   7   4       23.36       30.64     17.92 o 
   6   7   4     2418.14     2573.88     77.94 o 
   7   7   4      717.66      704.07     53.04 o 
   8   7   4     1170.66     1089.72     57.24 o 
   9   7   4      742.50      722.44     51.88 o 
  10   7   4      185.29      175.39     43.76 o 
 -10   8   4       49.02       13.79     33.68 o 
  -9   8   4        0.33        0.00     21.09 o 
  -8   8   4        7.84        7.10     18.34 o 
  -7   8   4       81.30       76.06     19.83 o 
  -6   8   4       19.44       11.08     15.33 o 
  -5   8   4      173.36      176.15     24.94 o 
  -4   8   4      555.42      606.81     37.82 o 
  -3   8   4      133.09      118.25     18.10 o 
  -2   8   4      277.19      301.42     61.44 o 
  -1   8   4       50.16       23.01     19.68 o 
   0   8   4        0.07        1.72     12.45 o 
   1   8   4     5537.61     5279.09     92.55 o 
   2   8   4      595.86      611.32     29.89 o 
   3   8   4      191.68      158.73     22.89 o 
   4   8   4     1176.79     1257.58     49.47 o 
   5   8   4       29.26       37.16     17.91 o 
   6   8   4       61.01       69.10     21.18 o 
   7   8   4      169.38      188.80     30.19 o 
   8   8   4       26.69       11.45     22.40 o 
   9   8   4      117.41      103.31     29.67 o 
  10   8   4        2.99       17.49     29.96 o 
 -10   9   4        0.76        0.00     33.39 o 
  -9   9   4       50.07       53.48     27.01 o 
  -8   9   4     2245.80     2228.12     75.06 o 
  -7   9   4      579.06      628.45     36.63 o 
  -6   9   4     2219.32     2148.37     68.10 o 
  -5   9   4      302.96      356.07     32.03 o 
  -4   9   4      548.80      547.90     35.46 o 
  -3   9   4      155.20      185.28     30.25 o 
  -2   9   4     1462.99     1390.75     60.56 o 
  -1   9   4     2312.45     2311.23     68.16 o 
   0   9   4     1442.60     1512.86     83.76 o 
   1   9   4      560.55      624.09     32.70 o 
   2   9   4     1865.13     1884.73     60.73 o 
   3   9   4      121.79      148.37     23.27 o 
   4   9   4       96.73       90.79     21.00 o 
   5   9   4      270.73      372.20     35.56 o 
   6   9   4     1851.19     1930.47    105.57 o 
   7   9   4       23.96       34.13     23.03 o 
   8   9   4       44.90       47.84     25.71 o 
   9   9   4        9.11        2.02     25.34 o 
 -10  10   4        0.05        0.00     42.05 o 
  -9  10   4       15.01        0.00     23.81 o 
  -8  10   4       14.65       11.95     22.15 o 
  -7  10   4      308.59      290.59     34.31 o 
  -6  10   4        0.91        0.00     18.13 o 
  -5  10   4      213.94      215.51     28.45 o 
  -4  10   4        1.82       35.08     25.44 o 
  -3  10   4      175.79      161.26     30.70 o 
  -2  10   4      244.89      240.17     29.90 o 
  -1  10   4       80.39       47.86     19.67 o 
   0  10   4      714.75      802.41     47.52 o 
   1  10   4     1069.83      977.19     41.94 o 
   2  10   4     1887.03     1882.98     75.66 o 
   3  10   4      158.11      186.45     35.68 o 
   4  10   4        6.12       10.42     17.63 o 
   5  10   4      796.63      910.46     59.64 o 
   6  10   4        2.38       10.42     20.00 o 
   7  10   4      144.01      136.15     30.45 o 
   8  10   4      145.38      137.28     32.89 o 
   9  10   4       26.50       12.52     26.09 o 
  -9  11   4      136.79      147.01     44.79 o 
  -8  11   4       38.43        0.00     27.26 o 
  -7  11   4      975.97      933.28     66.58 o 
  -6  11   4        7.67        0.00     20.88 o 
  -5  11   4       55.88       20.98     36.14 o 
  -4  11   4     2588.26     2710.52     77.60 o 
  -3  11   4      435.64      526.30     58.76 o 
  -2  11   4     1087.75     1129.36     59.44 o 
  -1  11   4     1659.87     1628.99     55.63 o 
   0  11   4       18.53       33.78     43.30 o 
   1  11   4     2267.11     2172.73     63.89 o 
   2  11   4     2310.49     2227.41     86.69 o 
   3  11   4      259.45      296.86     41.45 o 
   4  11   4      139.45      144.15     33.11 o 
   5  11   4      597.52      630.04     46.60 o 
   6  11   4       39.07       23.68     24.44 o 
   7  11   4     1296.70     1310.31    118.16 o 
   8  11   4        6.25       17.75     23.69 o 
  -9  12   4      238.47      274.88     51.95 o 
  -8  12   4      112.51       93.53     53.51 o 
  -7  12   4      114.35      103.79     33.64 o 
  -6  12   4       31.99       34.36     23.66 o 
  -5  12   4      393.97      433.84     39.63 o 
  -4  12   4      437.06      449.55     35.78 o 
  -3  12   4        2.06        0.00     18.54 o 
  -2  12   4      250.05      267.95     49.24 o 
  -1  12   4      280.24      214.90     41.56 o 
   0  12   4       13.87       12.72     22.79 o 
   1  12   4      272.73      214.93     28.42 o 
   2  12   4      376.64      377.80     46.29 o 
   3  12   4      436.66      424.69     48.27 o 
   4  12   4      136.83       59.59     30.80 o 
   5  12   4      851.53      881.16     68.57 o 
   6  12   4      245.72      278.67     38.73 o 
   7  12   4       34.99       32.29     26.56 o 
   8  12   4       67.37        9.19     27.61 o 
  -8  13   4        7.84        0.00     31.75 o 
  -7  13   4      598.21      559.36     78.43 o 
  -6  13   4       53.06       51.63     22.27 o 
  -5  13   4      494.26      532.16     46.78 o 
  -4  13   4       29.78       34.12     21.05 o 
  -3  13   4     1548.11     1511.36     68.30 o 
  -2  13   4        2.50       35.91     43.05 o 
  -1  13   4      259.73      201.80     37.30 o 
   0  13   4       90.36       99.31     32.99 o 
   1  13   4      613.96      648.95     59.34 o 
   2  13   4       59.13       46.17     27.36 o 
   3  13   4     2823.30     3019.17    174.15 o 
   4  13   4       49.20       49.25     29.38 o 
   5  13   4      810.10      809.52     75.54 o 
   6  13   4      361.98      386.94     58.52 o 
   7  13   4      873.98      805.66     73.88 o 
  -7  14   4       23.53       29.38     32.84 o 
  -6  14   4       25.40       67.13     32.42 o 
  -5  14   4       38.80       23.65     21.77 o 
  -4  14   4      435.88      392.04     33.82 o 
  -3  14   4       55.44       65.73     32.17 o 
  -2  14   4      350.81      393.06     49.32 o 
  -1  14   4        3.07       39.08     29.21 o 
   0  14   4       73.52      126.82     34.74 o 
   1  14   4      119.23      130.48     35.19 o 
   2  14   4      110.98       31.19     29.28 o 
   3  14   4       40.91       10.29     28.60 o 
   4  14   4        7.74        9.01     37.12 o 
   5  14   4       41.51       50.49     41.06 o 
   6  14   4       30.90       75.14     49.93 o 
  -6  15   4        4.21       22.00     28.61 o 
  -5  15   4      145.96      196.53     52.42 o 
  -4  15   4      922.81     1033.45     62.34 o 
  -3  15   4      871.09      769.65     66.76 o 
  -2  15   4     1086.53     1130.19     74.17 o 
  -1  15   4      145.31      140.28     39.74 o 
   0  15   4      136.82       56.50     52.92 o 
   1  15   4      201.37      212.07     44.34 o 
   2  15   4     1193.00     1270.68    127.91 o 
   3  15   4      358.55      368.27     55.14 o 
   4  15   4        2.47       24.90     38.62 o 
   5  15   4       27.45       19.48     34.84 o 
  -5  16   4        5.58        0.00     48.33 o 
  -4  16   4        0.31       28.15     29.51 o 
  -3  16   4      119.37       65.28     51.97 o 
  -2  16   4       16.93        3.09     33.91 o 
  -1  16   4        2.90        0.00     31.52 o 
   0  16   4       44.81       65.87     57.40 o 
   1  16   4        1.83        0.75     30.54 o 
   2  16   4      180.66      226.59     50.09 o 
   3  16   4        5.05        5.46     76.58 o 
   4  16   4       10.93       35.85     37.82 o 
  -3  17   4       13.40       19.42     30.82 o 
  -2  17   4      460.73      540.68    129.35 o 
  -1  17   4       87.34        0.00     50.33 o 
   0  17   4       90.87       73.55     61.69 o 
   1  17   4       55.91        0.00     35.01 o 
   2  17   4      758.33      692.21     73.79 o 
 -11   0   5      769.34     1020.07    103.24 o 
  -9   0   5      260.76      298.47     63.48 o 
  -7   0   5     2337.21     2259.17     66.72 o 
  -5   0   5     3718.91     3805.91     76.76 o 
  -3   0   5      166.24      157.73     12.12 o 
  -1   0   5     4863.18     4803.06     97.48 o 
   1   0   5     6985.55     6988.87     96.92 o 
   3   0   5     5714.58     5654.69     86.74 o 
   5   0   5      127.07      164.56     24.49 o 
   7   0   5     2023.81     2213.33     80.03 o 
   9   0   5      284.75      261.85     76.83 o 
  11   0   5       74.22       25.81     49.03 o 
 -12   1   5      134.01      135.51     53.17 o 
 -11   1   5        6.50       13.17     30.41 o 
 -10   1   5      911.92      930.74     60.03 o 
  -9   1   5       63.04       76.60     21.78 o 
  -8   1   5      885.64      915.32     35.76 o 
  -7   1   5      527.19      514.65     26.31 o 
  -6   1   5     4352.35     4540.26     65.59 o 
  -5   1   5       25.03       22.02      8.28 o 
  -4   1   5     1901.10     1921.27     46.39 o 
  -3   1   5      355.47      342.10     11.85 o 
  -2   1   5     4693.55     4659.75     55.86 o 
  -1   1   5     1517.67     1442.82     33.94 o 
   0   1   5    14343.19    14459.81    121.88 o 
   1   1   5      713.63      764.52     29.53 o 
   2   1   5      103.78       95.64     11.50 o 
   3   1   5       11.42        4.09      7.55 o 
   4   1   5     3996.03     3994.74     49.83 o 
   5   1   5     2649.01     2745.79     68.77 o 
   6   1   5     1211.17     1199.96     44.16 o 
   7   1   5      382.72      450.33     44.18 o 
   8   1   5      209.41      254.27     38.16 o 
   9   1   5      146.21       83.16     53.59 o 
  10   1   5      600.99      570.70     56.69 o 
  11   1   5        3.14        3.60     33.12 o 
 -12   2   5      247.49      267.72     63.49 o 
 -11   2   5      165.27      190.95     47.12 o 
 -10   2   5      205.86      185.93     35.41 o 
  -9   2   5       64.74       79.65     22.81 o 
  -8   2   5      371.62      347.84     27.43 o 
  -7   2   5     1236.15     1236.75     37.59 o 
  -6   2   5     3324.46     3301.95     63.49 o 
  -5   2   5     1311.01     1344.32     30.88 o 
  -4   2   5      189.91      204.87     12.26 o 
  -3   2   5     3583.96     3617.22     57.80 o 
  -2   2   5     1305.12     1270.05     33.30 o 
  -1   2   5     8851.21     8667.55     89.54 o 
   0   2   5     3491.63     3610.89     51.09 o 
   1   2   5      765.22      708.22     17.46 o 
   2   2   5      859.30      833.13     19.17 o 
   3   2   5     4761.36     4810.91     56.54 o 
   4   2   5       58.18       79.13     12.73 o 
   5   2   5     1364.54     1356.59     36.58 o 
   6   2   5       97.80       94.75     15.22 o 
   7   2   5      503.18      525.99     44.96 o 
   8   2   5     2073.04     2179.28     89.76 o 
   9   2   5     1024.94      938.66     70.81 o 
  10   2   5       39.78       20.77     33.93 o 
  11   2   5      191.64      236.04     49.92 o 
 -11   3   5      106.65      118.65     49.14 o 
 -10   3   5     1049.75     1135.82    120.93 o 
  -9   3   5      151.31      150.09     25.88 o 
  -8   3   5      600.40      552.17     30.21 o 
  -7   3   5      144.67      165.21     24.60 o 
  -6   3   5     2387.03     2489.48     57.55 o 
  -5   3   5     3445.73     3587.20     53.46 o 
  -4   3   5     4406.39     4471.18     55.62 o 
  -3   3   5      109.00      167.68     15.66 o 
  -2   3   5        6.50        1.51      8.48 o 
  -1   3   5    10000.40     9977.95    101.95 o 
   0   3   5      714.39      714.53     18.15 o 
   1   3   5     7517.85     7643.88     75.67 o 
   2   3   5     4583.74     4514.37     53.08 o 
   3   3   5     1452.60     1564.99     35.89 o 
   4   3   5     1415.95     1347.22     35.24 o 
   5   3   5     3602.47     3509.71     61.60 o 
   6   3   5      124.44       93.57     20.44 o 
   7   3   5       52.67       44.43     25.48 o 
   8   3   5      306.12      270.93     44.07 o 
   9   3   5      224.88      209.92     42.50 o 
  10   3   5      120.18      191.29     43.02 o 
  11   3   5       36.90       49.19     35.74 o 
 -11   4   5       15.05        9.95     40.06 o 
 -10   4   5      428.48      430.64     58.28 o 
  -9   4   5     1074.13     1041.15     49.48 o 
  -8   4   5      111.29      108.73     20.79 o 
  -7   4   5       25.31       47.15     15.80 o 
  -6   4   5      133.46      142.24     17.73 o 
  -5   4   5       17.16        6.47      9.58 o 
  -4   4   5      717.35      811.48     22.80 o 
  -3   4   5     3688.24     3812.33     56.44 o 
  -2   4   5     3003.60     2812.90     60.49 o 
  -1   4   5       93.24      125.54     10.99 o 
   0   4   5      821.05      807.98     23.73 o 
   1   4   5      429.13      470.19     32.97 o 
   2   4   5     2230.29     2248.24     34.76 o 
   3   4   5     1235.18     1231.15     34.32 o 
   4   4   5     8994.81     8820.87    115.41 o 
   5   4   5     1791.52     1851.23     46.37 o 
   6   4   5      213.23      250.94     27.03 o 
   7   4   5        0.81        4.43     17.41 o 
   8   4   5      645.23      634.90     58.62 o 
   9   4   5      113.95       96.51     34.57 o 
  10   4   5      145.15      148.37     41.52 o 
 -11   5   5      516.41      694.00     95.47 o 
 -10   5   5       11.24       21.59     33.77 o 
  -9   5   5      110.52      166.68     30.01 o 
  -8   5   5      474.12      452.79     31.29 o 
  -7   5   5       45.52       40.72     17.02 o 
  -6   5   5       12.52        6.72     13.06 o 
  -5   5   5     2786.59     2855.04     67.57 o 
  -4   5   5      321.88      353.68     20.31 o 
  -3   5   5     2104.38     2064.06     51.99 o 
  -2   5   5     3727.46     4004.38     76.07 o 
  -1   5   5     6637.94     6809.38    106.79 o 
   0   5   5       18.26       56.40     10.90 o 
   1   5   5    10064.48    10419.81    102.61 o 
   2   5   5     1134.25     1086.31     25.18 o 
   3   5   5     5012.85     5056.88     78.29 o 
   4   5   5      228.63      270.01     20.82 o 
   5   5   5      587.09      597.07     35.53 o 
   6   5   5       11.09       36.39     17.51 o 
   7   5   5        2.12       45.04     20.73 o 
   8   5   5       59.11      107.21     32.91 o 
   9   5   5      843.16      899.75     70.94 o 
  10   5   5       23.88       57.20     34.84 o 
 -11   6   5        1.50       15.94     55.01 o 
 -10   6   5       98.07      119.19     58.60 o 
  -9   6   5      113.68       94.10     35.98 o 
  -8   6   5      732.52      811.23     53.59 o 
  -7   6   5       30.04       17.65     16.70 o 
  -6   6   5      118.40      112.99     18.49 o 
  -5   6   5       12.92        1.25      9.44 o 
  -4   6   5     2086.75     1967.12     44.79 o 
  -3   6   5      557.27      595.79     27.41 o 
  -2   6   5     5342.36     4959.26    120.13 o 
  -1   6   5       73.13       82.38     18.93 o 
   0   6   5      110.91      185.41     27.12 o 
   1   6   5     7086.48     6990.53    115.22 o 
   2   6   5      555.58      540.15     35.15 o 
   3   6   5       46.32       27.95     11.83 o 
   4   6   5     2679.47     2660.66     60.54 o 
   5   6   5      134.64      129.61     23.41 o 
   6   6   5      342.62      270.03     30.06 o 
   7   6   5      307.26      316.12     33.76 o 
   8   6   5      558.96      592.42     58.97 o 
   9   6   5       30.57        0.00     28.77 o 
  10   6   5      799.58      867.43    101.45 o 
 -11   7   5      101.78        0.00     49.63 o 
 -10   7   5      511.37      686.02     97.36 o 
  -9   7   5      822.90      851.25     51.94 o 
  -8   7   5      141.45      169.76     29.22 o 
  -7   7   5     3537.47     3394.45     75.21 o 
  -6   7   5      351.25      332.29     32.49 o 
  -5   7   5     1330.81     1357.26     67.75 o 
  -4   7   5      490.28      462.50     24.41 o 
  -3   7   5      905.66      852.51     32.33 o 
  -2   7   5       70.35       35.50     22.32 o 
  -1   7   5     1115.10      977.55    116.85 o 
   0   7   5      313.25      297.74     22.70 o 
   1   7   5     1903.89     2004.08     46.90 o 
   2   7   5        2.35       13.61     10.69 o 
   3   7   5     2052.76     2020.98     58.50 o 
   4   7   5      177.73      164.71     23.70 o 
   5   7   5      643.28      703.47     48.39 o 
   6   7   5      577.14      476.58     37.98 o 
   7   7   5      566.42      594.46     57.75 o 
   8   7   5       39.50       56.60     49.82 o 
   9   7   5       26.39       60.08     32.65 o 
  10   7   5      358.22      362.02     57.42 o 
 -10   8   5        6.23        0.00     48.53 o 
  -9   8   5       69.70        0.00     31.69 o 
  -8   8   5      105.03       87.98     29.24 o 
  -7   8   5      405.29      419.20     31.56 o 
  -6   8   5     1330.14     1258.13     52.07 o 
  -5   8   5       22.05       39.67     17.85 o 
  -4   8   5     2398.49     2349.67     53.66 o 
  -3   8   5      894.04      874.54     38.74 o 
  -2   8   5      103.82       90.59     24.23 o 
  -1   8   5     1006.69     1036.29     50.82 o 
   0   8   5     4122.49     4137.66     76.47 o 
   1   8   5        9.78        0.00     12.70 o 
   2   8   5      886.22      828.54     49.91 o 
   3   8   5     2392.02     2200.85     63.85 o 
   4   8   5      154.13      194.10     26.00 o 
   5   8   5        0.63       12.06     30.37 o 
   6   8   5      875.46      956.30     51.29 o 
   7   8   5      223.14      224.19     31.93 o 
   8   8   5      259.06      250.55     34.81 o 
   9   8   5       49.20       32.16     30.72 o 
 -10   9   5      135.51      162.94     64.58 o 
  -9   9   5       66.76       91.35     37.63 o 
  -8   9   5      381.45      382.71     47.09 o 
  -7   9   5      373.61      382.64     37.52 o 
  -6   9   5      865.51      938.98     59.72 o 
  -5   9   5      196.65      129.92     23.99 o 
  -4   9   5       71.22       88.60     20.80 o 
  -3   9   5     1668.39     1660.86     53.58 o 
  -2   9   5      382.98      354.66     36.28 o 
  -1   9   5     1792.24     1708.08     59.77 o 
   0   9   5     2070.70     2106.33     54.50 o 
   1   9   5     1397.03     1345.73     61.88 o 
   2   9   5       54.59       68.31     29.35 o 
   3   9   5      239.94      219.14     27.37 o 
   4   9   5        6.28       37.66     17.68 o 
   5   9   5      143.11      152.30     29.97 o 
   6   9   5        3.58        0.00     19.18 o 
   7   9   5      930.49      985.08     56.87 o 
   8   9   5       15.33       30.68     24.84 o 
   9   9   5       21.92        3.30     26.35 o 
  -9  10   5        8.07        0.00     34.73 o 
  -8  10   5       12.14       40.07     25.74 o 
  -7  10   5      381.15      418.71     39.77 o 
  -6  10   5       27.17        0.00     19.80 o 
  -5  10   5     1874.14     1798.42     83.63 o 
  -4  10   5      666.01      638.87     40.23 o 
  -3  10   5       84.66       63.50     31.43 o 
  -2  10   5        1.64        0.00     19.59 o 
  -1  10   5      112.52      105.79     24.29 o 
   0  10   5     2205.57     2254.27     76.80 o 
   1  10   5     1033.50      991.13     54.60 o 
   2  10   5      979.38      964.75    120.33 o 
   3  10   5        8.26        5.67     19.36 o 
   4  10   5        2.10        2.00     16.90 o 
   5  10   5      213.06      175.63     31.06 o 
   6  10   5     1145.67     1221.63     61.27 o 
   7  10   5      576.82      651.62     50.77 o 
   8  10   5        5.54        0.00     23.11 o 
   9  10   5       63.88       81.47     32.18 o 
  -9  11   5        6.33        0.00     32.29 o 
  -8  11   5      687.59      739.01     65.30 o 
  -7  11   5        1.88        0.00     19.15 o 
  -6  11   5      157.36      131.92     33.50 o 
  -5  11   5        0.49        0.00     27.58 o 
  -4  11   5       45.37       82.48     22.05 o 
  -3  11   5     1188.80     1289.26     67.74 o 
  -2  11   5     1131.96     1061.91     84.05 o 
  -1  11   5        1.80       17.21     19.09 o 
   0  11   5      611.18      525.26     70.26 o 
   1  11   5      394.28      349.34     42.40 o 
   2  11   5     1014.74     1065.43    143.50 o 
   3  11   5     1550.69     1465.99    111.51 o 
   4  11   5      224.67      254.48     41.74 o 
   5  11   5       10.46        1.63     21.10 o 
   6  11   5      490.91      504.48     46.23 o 
   7  11   5       31.36       42.06     27.76 o 
   8  11   5       48.36       36.81     29.72 o 
  -8  12   5       16.94       34.87     50.92 o 
  -7  12   5       98.11       98.68     35.56 o 
  -6  12   5      511.44      472.52     46.54 o 
  -5  12   5      734.84      770.89     49.32 o 
  -4  12   5       21.07       63.08     21.65 o 
  -3  12   5     1173.22     1179.23     61.42 o 
  -2  12   5      407.18      375.64     39.05 o 
  -1  12   5      575.98      591.53     38.97 o 
   0  12   5        0.92        0.00     20.98 o 
   1  12   5     2912.63     2805.57    102.20 o 
   2  12   5        7.16        0.00     24.52 o 
   3  12   5      130.41      112.82     33.59 o 
   4  12   5       44.96       40.96     28.30 o 
   5  12   5      612.78      563.57     67.47 o 
   6  12   5        0.73       56.60     26.65 o 
   7  12   5      555.76      554.91     53.40 o 
  -8  13   5      220.84      144.80     84.56 o 
  -7  13   5      331.96      334.29     51.92 o 
  -6  13   5       30.41       41.48     26.95 o 
  -5  13   5        9.02       20.09     22.15 o 
  -4  13   5      672.21      704.43     44.70 o 
  -3  13   5        0.74       23.69     24.31 o 
  -2  13   5      510.33      438.11     43.12 o 
  -1  13   5        1.87        0.00     23.72 o 
   0  13   5       24.70        1.40     37.07 o 
   1  13   5       42.95        3.60     50.13 o 
   2  13   5     1641.86     1492.56     94.92 o 
   3  13   5        7.46        0.00     47.88 o 
   4  13   5      211.86      276.69     46.38 o 
   5  13   5       11.28       50.82     33.23 o 
   6  13   5      105.78      112.63     40.21 o 
   7  13   5       31.29        0.00     37.10 o 
  -7  14   5       47.69       32.35     35.01 o 
  -6  14   5        5.27        0.00     23.33 o 
  -5  14   5      295.25      316.00     37.18 o 
  -4  14   5      395.20      391.28     38.94 o 
  -3  14   5     1818.63     1787.88     95.41 o 
  -2  14   5      118.05       77.30     34.28 o 
  -1  14   5      723.97      722.46     61.03 o 
   0  14   5      296.00      297.25     45.49 o 
   1  14   5      238.91      299.48     79.23 o 
   2  14   5      345.96      354.62     51.33 o 
   3  14   5       76.19       84.71     37.64 o 
   4  14   5       72.54       52.33     35.09 o 
   5  14   5      453.76      403.38     57.84 o 
   6  14   5      150.57      209.81     61.74 o 
  -6  15   5       61.97        0.00     49.43 o 
  -5  15   5       75.75       55.61     26.99 o 
  -4  15   5      429.50      396.27     55.14 o 
  -3  15   5      589.42      716.05     68.07 o 
  -2  15   5      253.01      151.80     39.79 o 
  -1  15   5       66.51       45.21     33.33 o 
   0  15   5       70.85       57.98     85.40 o 
   1  15   5        5.28        9.31     42.60 o 
   2  15   5      221.34      175.13     41.90 o 
   3  15   5       75.93      104.87     39.92 o 
   4  15   5        7.73        0.00     32.89 o 
   5  15   5      106.00       52.22     37.17 o 
  -4  16   5      579.49      570.43     56.45 o 
  -3  16   5      155.51      114.46     45.18 o 
  -2  16   5      417.23      284.39     54.29 o 
  -1  16   5      472.50      522.79     94.27 o 
   0  16   5      370.10      368.36     54.52 o 
   1  16   5      564.42      581.79     66.38 o 
   2  16   5      262.80      218.77     47.20 o 
   3  16   5      158.02       77.60     48.93 o 
  -2  17   5      105.32        6.88     60.99 o 
  -1  17   5       46.58        0.00     53.91 o 
   0  17   5      267.79      331.87     55.12 o 
   1  17   5      115.45      179.46     85.85 o 
 -10   0   6      361.12      376.62     81.42 o 
  -8   0   6      607.27      606.42     62.13 o 
  -6   0   6     8182.21     7895.86    186.16 o 
  -4   0   6      194.92      209.86     28.49 o 
  -2   0   6     7109.76     6979.54    174.05 o 
   0   0   6    17245.60    17595.51    371.30 o 
   2   0   6     9425.24     9566.77    130.54 o 
   4   0   6     5476.30     5496.98     91.12 o 
   6   0   6      486.52      520.75     53.76 o 
   8   0   6     1771.16     1874.29    127.96 o 
  10   0   6       23.94       10.56     44.45 o 
 -11   1   6       19.99        0.00     27.05 o 
 -10   1   6       67.37       40.18     24.90 o 
  -9   1   6      407.64      437.83     57.54 o 
  -8   1   6      205.37      228.30     36.89 o 
  -7   1   6       89.21       51.93     21.02 o 
  -6   1   6       12.96        0.00     12.77 o 
  -5   1   6      308.02      309.18     19.78 o 
  -4   1   6      928.46      959.63     21.04 o 
  -3   1   6      617.96      628.61     34.64 o 
  -2   1   6      186.43      219.79     27.08 o 
  -1   1   6      398.57      328.69     19.08 o 
   0   1   6      799.50      759.93     18.13 o 
   1   1   6     1983.48     2194.19     33.67 o 
   2   1   6      593.76      544.20     17.72 o 
   3   1   6     2617.25     2611.02     45.42 o 
   4   1   6     2126.22     2107.65     42.09 o 
   5   1   6      462.09      455.82     41.56 o 
   6   1   6      502.24      519.84     36.62 o 
   7   1   6      739.17      740.63     49.55 o 
   8   1   6      492.81      510.60     49.46 o 
   9   1   6        5.98       21.97     30.86 o 
  10   1   6        1.36       23.61     32.98 o 
 -11   2   6      355.94      431.55    101.25 o 
 -10   2   6      601.18      523.40     50.88 o 
  -9   2   6       75.31       68.35     28.68 o 
  -8   2   6      944.90      916.27     49.81 o 
  -7   2   6     1981.37     1964.05     78.37 o 
  -6   2   6     3978.71     3904.41     65.52 o 
  -5   2   6      852.98      826.31     23.91 o 
  -4   2   6     6920.13     7175.09     80.66 o 
  -3   2   6     1193.24     1241.10     27.99 o 
  -2   2   6    10482.78    10445.02    128.32 o 
  -1   2   6      101.66       68.44      8.62 o 
   0   2   6     1848.99     1801.81     28.04 o 
   1   2   6      322.12      398.89     16.15 o 
   2   2   6     1906.54     1884.29     31.07 o 
   3   2   6      641.78      617.69     17.88 o 
   4   2   6     3720.50     3650.12     56.15 o 
   5   2   6      732.50      735.77     26.84 o 
   6   2   6      666.04      715.98     40.94 o 
   7   2   6     1895.66     1978.61     62.40 o 
   8   2   6      594.11      627.27     41.56 o 
   9   2   6      918.21      887.13     71.14 o 
  10   2   6       59.31       91.43     79.97 o 
 -11   3   6      282.90      263.46     45.93 o 
 -10   3   6       26.69       43.66     42.58 o 
  -9   3   6        4.87        5.77     27.16 o 
  -8   3   6      122.80      130.45     37.22 o 
  -7   3   6        6.57        0.00     18.51 o 
  -6   3   6       52.51       56.20     14.05 o 
  -5   3   6     1447.01     1394.91     30.76 o 
  -4   3   6      157.67      191.85     16.40 o 
  -3   3   6       18.24       26.13      8.76 o 
  -2   3   6      104.11      121.39     10.43 o 
  -1   3   6     2997.06     3179.07     46.69 o 
   0   3   6     2038.28     2161.77     33.59 o 
   1   3   6      123.13      109.56     10.41 o 
   2   3   6     1264.32     1223.86     24.75 o 
   3   3   6      545.27      592.25     22.60 o 
   4   3   6      366.89      389.58     22.25 o 
   5   3   6      295.62      260.08     20.84 o 
   6   3   6       47.58       50.28     21.75 o 
   7   3   6       18.84       13.70     23.65 o 
   8   3   6       29.91        0.00     45.09 o 
   9   3   6       77.03       85.82     33.98 o 
  10   3   6      330.67      336.18     54.63 o 
 -11   4   6      754.58      880.04     73.31 o 
 -10   4   6      583.60      533.70     57.34 o 
  -9   4   6      230.01      277.67     44.49 o 
  -8   4   6      967.42     1049.87     66.06 o 
  -7   4   6      256.13      253.61     29.58 o 
  -6   4   6       66.01       57.65     14.78 o 
  -5   4   6      100.01      106.18     12.82 o 
  -4   4   6     2792.52     2801.85     65.40 o 
  -3   4   6     1400.79     1366.70     35.31 o 
  -2   4   6     3802.36     3793.15     65.95 o 
  -1   4   6     3098.10     2922.48     46.07 o 
   0   4   6     1613.21     1544.09     32.44 o 
   1   4   6      343.13      313.88     18.92 o 
   2   4   6     1955.21     1920.45     33.75 o 
   3   4   6     6370.41     6238.89     90.86 o 
   4   4   6     1605.15     1533.40     64.24 o 
   5   4   6     1720.33     1754.16     47.68 o 
   6   4   6      294.86      301.66     43.57 o 
   7   4   6      437.37      402.72     51.92 o 
   8   4   6       14.08        0.00     23.32 o 
   9   4   6      991.99     1101.41     78.93 o 
  10   4   6      419.41      473.45    155.76 o 
 -11   5   6        1.08        0.00     48.33 o 
 -10   5   6       50.85       61.09     36.05 o 
  -9   5   6      183.61      148.46     52.07 o 
  -8   5   6      821.58      846.32     61.73 o 
  -7   5   6       39.43       36.79     20.36 o 
  -6   5   6      917.38      876.72     42.19 o 
  -5   5   6       67.53       54.68     13.16 o 
  -4   5   6     2979.08     3091.89     54.73 o 
  -3   5   6      533.68      482.86     27.40 o 
  -2   5   6       96.89       79.20     16.86 o 
  -1   5   6        7.84        8.62      9.02 o 
   0   5   6     2207.51     2330.06     42.20 o 
   1   5   6      354.54      345.98     17.16 o 
   2   5   6     2152.64     2219.30     37.64 o 
   3   5   6      318.92      355.47     23.72 o 
   4   5   6      180.17      202.82     23.72 o 
   5   5   6       29.69        1.09     17.26 o 
   6   5   6       83.91       77.79     23.33 o 
   7   5   6      524.09      459.27     50.82 o 
   8   5   6       41.68       70.32     32.66 o 
   9   5   6       20.78        0.00     28.27 o 
  10   5   6       50.07      132.96     79.08 o 
 -11   6   6      251.30      143.40     61.09 o 
 -10   6   6        6.86        0.00     31.48 o 
  -9   6   6      466.97      514.84     56.75 o 
  -8   6   6      148.35       56.33     68.41 o 
  -7   6   6     1273.86     1349.04     55.64 o 
  -6   6   6        0.69        0.00     15.58 o 
  -5   6   6     2302.72     2207.55     47.95 o 
  -4   6   6       48.47       56.86     12.92 o 
  -3   6   6     5114.79     5059.92     95.58 o 
  -2   6   6     1858.08     1905.38     53.59 o 
  -1   6   6     2618.56     2579.02     51.12 o 
   0   6   6      232.95      244.21     21.78 o 
   1   6   6       77.75       72.60     11.14 o 
   2   6   6      134.95      120.72     15.20 o 
   3   6   6     4643.10     4576.32     99.72 o 
   4   6   6      591.00      586.47     29.72 o 
   5   6   6     3872.99     3917.18     90.11 o 
   6   6   6      809.28      828.70     64.16 o 
   7   6   6      899.89      944.24     60.34 o 
   8   6   6       11.21        0.00     25.10 o 
   9   6   6      843.18      853.73    107.53 o 
  10   6   6        7.26        0.00     40.31 o 
 -10   7   6        0.74       66.07     55.91 o 
  -9   7   6       13.50        0.00     29.10 o 
  -8   7   6        7.88       42.56     30.83 o 
  -7   7   6      373.32      421.35     36.47 o 
  -6   7   6       41.96       50.36     20.71 o 
  -5   7   6     3520.72     3537.58     75.31 o 
  -4   7   6      221.21      244.83     19.87 o 
  -3   7   6      170.44      171.13     25.70 o 
  -2   7   6      291.02      268.80     24.73 o 
  -1   7   6      320.37      262.66     24.18 o 
   0   7   6      109.91      105.99     26.81 o 
   1   7   6      124.26       99.52     16.94 o 
   2   7   6      477.36      466.82     31.08 o 
   3   7   6      286.12      281.61     22.85 o 
   4   7   6      179.85      211.23     21.56 o 
   5   7   6        0.73        4.88     17.39 o 
   6   7   6      372.44      345.54     35.02 o 
   7   7   6       28.41       45.06     23.23 o 
   8   7   6      122.90      163.74     39.53 o 
   9   7   6      323.44      330.45     53.19 o 
 -10   8   6      203.56      317.40     83.11 o 
  -9   8   6      415.18      525.22     67.12 o 
  -8   8   6      190.37      107.45     73.30 o 
  -7   8   6      710.24      763.54     72.93 o 
  -6   8   6     1142.77     1175.25     51.56 o 
  -5   8   6     2195.34     2281.58     67.47 o 
  -4   8   6      606.34      612.75     28.10 o 
  -3   8   6     1952.72     1950.17     91.12 o 
  -2   8   6     2510.80     2471.27     66.12 o 
  -1   8   6     1600.71     1505.19    111.91 o 
   0   8   6       10.54        1.05     12.54 o 
   1   8   6     5607.44     5318.79     92.10 o 
   2   8   6        1.32       31.51     20.49 o 
   3   8   6       21.08       18.72     20.71 o 
   4   8   6     1201.66     1226.99     50.81 o 
   5   8   6      735.59      775.38     46.09 o 
   6   8   6        0.51       11.30     24.87 o 
   7   8   6     2143.35     2177.38     77.23 o 
   8   8   6      191.00      166.57     33.45 o 
   9   8   6      349.73      399.67     58.26 o 
 -10   9   6      129.01       57.80     64.08 o 
  -9   9   6       45.73       62.57     39.18 o 
  -8   9   6     1045.33     1054.88     91.23 o 
  -7   9   6       39.14       48.75     25.50 o 
  -6   9   6        4.13        5.00     20.09 o 
  -5   9   6       28.80       46.73     19.64 o 
  -4   9   6        6.66        0.00     15.90 o 
  -3   9   6        1.25        2.45     15.03 o 
  -2   9   6     3293.31     3342.77     80.41 o 
  -1   9   6      257.31      285.61     50.67 o 
   0   9   6       28.21        6.70     13.80 o 
   1   9   6      392.83      333.43     33.23 o 
   2   9   6       14.99        0.00     18.12 o 
   3   9   6      217.63      194.21     27.68 o 
   4   9   6       38.03       19.26     19.13 o 
   5   9   6      103.06       76.67     41.29 o 
   6   9   6      198.58      269.34     35.32 o 
   7   9   6       67.39      101.67     28.40 o 
   8   9   6       32.01       36.40     26.29 o 
   9   9   6       49.41       75.78     39.18 o 
  -9  10   6      332.64      393.04     82.81 o 
  -8  10   6      551.44      601.63     62.24 o 
  -7  10   6      233.05      231.72     34.60 o 
  -6  10   6     1333.95     1363.21    104.42 o 
  -5  10   6      645.14      635.17     57.66 o 
  -4  10   6     1513.47     1520.26     78.52 o 
  -3  10   6      380.30      412.41     33.07 o 
  -2  10   6      940.07      911.39     56.45 o 
  -1  10   6        9.38        0.00     16.35 o 
   0  10   6     3382.61     3409.85     75.00 o 
   1  10   6     1485.51     1493.47     67.19 o 
   2  10   6     2575.05     2542.75     91.50 o 
   3  10   6      229.57      226.50     73.15 o 
   4  10   6      763.02      835.90     49.58 o 
   5  10   6     1012.59     1003.23     55.50 o 
   6  10   6     2172.73     2176.06    127.01 o 
   7  10   6      645.82      693.07     52.46 o 
   8  10   6      527.87      491.39     66.19 o 
  -9  11   6       13.30        0.00     41.26 o 
  -8  11   6        4.36        0.00     30.61 o 
  -7  11   6      569.72      515.87     45.57 o 
  -6  11   6      135.15       98.47     27.34 o 
  -5  11   6        0.12        0.00     18.28 o 
  -4  11   6        0.64        0.00     22.71 o 
  -3  11   6     1338.55     1402.36     55.90 o 
  -2  11   6       76.64       83.69     24.59 o 
  -1  11   6      672.66      726.67     48.38 o 
   0  11   6        2.56        0.21     16.53 o 
   1  11   6      310.20      331.18     40.45 o 
   2  11   6      297.29      348.27     43.65 o 
   3  11   6       49.39       59.90     27.70 o 
   4  11   6      113.02      121.09     34.93 o 
   5  11   6        6.26       14.69     22.83 o 
   6  11   6       10.26       35.81     24.90 o 
   7  11   6        2.08        3.04     26.88 o 
   8  11   6      124.36      160.99     36.38 o 
  -8  12   6      441.36      402.01     82.41 o 
  -7  12   6       39.92       41.51     27.02 o 
  -6  12   6      347.56      369.26     40.56 o 
  -5  12   6       78.54       74.94     23.94 o 
  -4  12   6     2650.72     2511.47     79.82 o 
  -3  12   6        3.27        2.95     22.00 o 
  -2  12   6     1855.77     1886.90     75.02 o 
  -1  12   6       95.99      126.54     49.06 o 
   0  12   6     2465.57     2555.68    102.89 o 
   1  12   6       15.38       22.07     23.82 o 
   2  12   6     1959.33     2037.11     88.71 o 
   3  12   6       42.03       37.40     27.45 o 
   4  12   6      774.31      774.73     65.03 o 
   5  12   6       68.41      100.72     35.90 o 
   6  12   6     1235.44     1385.55     71.96 o 
   7  12   6       13.18       35.87     28.96 o 
  -7  13   6      278.09      281.65     41.08 o 
  -6  13   6       13.89        1.28     25.08 o 
  -5  13   6       60.31       58.77     25.66 o 
  -4  13   6      134.07      114.00     25.84 o 
  -3  13   6      269.11      274.72     48.10 o 
  -2  13   6        0.94        0.00     24.95 o 
  -1  13   6      108.94      151.61     35.53 o 
   0  13   6       62.96       89.93     30.88 o 
   1  13   6       13.94       20.20     71.95 o 
   2  13   6      210.05      174.08     38.81 o 
   3  13   6       13.96       52.53     51.02 o 
   4  13   6        3.81       15.40     31.34 o 
   5  13   6      584.02      579.17     64.61 o 
   6  13   6        5.08        1.25     32.22 o 
  -6  14   6      218.88      144.90     31.66 o 
  -5  14   6        5.00       20.34     23.88 o 
  -4  14   6     1805.66     1879.95     69.44 o 
  -3  14   6      295.12      265.05     41.95 o 
  -2  14   6      774.01      839.20     52.42 o 
  -1  14   6      156.12       94.57     56.50 o 
   0  14   6      788.42      818.07     65.38 o 
   1  14   6      298.27      337.98     48.67 o 
   2  14   6     1623.44     1809.28     91.74 o 
   3  14   6       61.08       62.17     62.98 o 
   4  14   6      958.33      876.34     74.20 o 
   5  14   6       60.25       95.51     43.00 o 
  -5  15   6        7.95       24.55     24.65 o 
  -4  15   6       28.86       44.25     25.27 o 
  -3  15   6      155.59       87.57     41.52 o 
  -2  15   6        0.59        0.00     33.29 o 
  -1  15   6        8.52       36.08     50.53 o 
   0  15   6      189.88      235.60     46.39 o 
   1  15   6        7.57       37.83     29.64 o 
   2  15   6      240.41      287.30     74.04 o 
   3  15   6       91.07       69.83     41.44 o 
   4  15   6       23.98        7.21     33.57 o 
  -3  16   6      514.37      546.68     68.81 o 
  -2  16   6      354.58      237.98     76.44 o 
  -1  16   6        2.32        0.00     29.61 o 
   0  16   6      672.78      611.29     71.75 o 
   1  16   6      424.03      517.00     64.98 o 
   2  16   6      255.39      150.57     45.49 o 
 -11   0   7      456.21      429.89     70.61 o 
  -9   0   7      141.64       63.09     34.90 o 
  -7   0   7     5424.10     5031.17    191.84 o 
  -5   0   7     4187.20     4089.82    106.75 o 
  -3   0   7     1047.19     1007.57     48.54 o 
  -1   0   7    16329.21    15818.02    190.69 o 
   1   0   7     1931.71     1902.98     46.01 o 
   3   0   7      411.31      344.99     32.42 o 
   5   0   7      494.03      613.16     44.61 o 
   7   0   7       17.93       18.54     22.17 o 
   9   0   7        4.15       32.33     43.85 o 
 -11   1   7      191.42      122.01     40.46 o 
 -10   1   7        1.47        0.00     30.07 o 
  -9   1   7       24.35       53.86     30.41 o 
  -8   1   7       53.05       96.31     26.23 o 
  -7   1   7       31.59       52.50     27.83 o 
  -6   1   7      163.85      177.81     24.64 o 
  -5   1   7       21.68        0.00     11.42 o 
  -4   1   7      730.93      726.05     44.82 o 
  -3   1   7       16.23        5.18     10.62 o 
  -2   1   7     3838.81     3866.81     77.34 o 
  -1   1   7      108.27       91.90     15.36 o 
   0   1   7     1119.92     1253.48     24.47 o 
   1   1   7      262.67      246.48     13.87 o 
   2   1   7     6144.22     6214.36     69.81 o 
   3   1   7      137.57      164.69     16.24 o 
   4   1   7      338.14      376.82     20.89 o 
   5   1   7      309.45      304.08     24.55 o 
   6   1   7      341.80      370.33     33.47 o 
   7   1   7      597.60      575.62     39.12 o 
   8   1   7     1297.86     1491.37    177.09 o 
   9   1   7      343.25      336.93     47.24 o 
  10   1   7        5.25        0.00     31.23 o 
 -11   2   7      581.49      652.53     67.22 o 
 -10   2   7       36.31        0.00     29.17 o 
  -9   2   7      306.70      253.77     57.35 o 
  -8   2   7      226.33      239.94     65.52 o 
  -7   2   7     1030.71     1052.40     82.30 o 
  -6   2   7     2196.54     2309.81     65.73 o 
  -5   2   7     1611.57     1726.04     69.99 o 
  -4   2   7      791.89      752.35     31.93 o 
  -3   2   7     3892.93     3854.61     70.02 o 
  -2   2   7      964.58      892.13     31.90 o 
  -1   2   7     6706.42     6728.37    108.02 o 
   0   2   7     3320.25     3097.51     43.09 o 
   1   2   7      196.78      193.55     12.37 o 
   2   2   7       21.34       14.00      8.22 o 
   3   2   7     1775.15     1677.91     36.80 o 
   4   2   7     2039.03     2141.47     43.55 o 
   5   2   7      366.48      391.15     25.88 o 
   6   2   7     1145.31     1169.28     43.22 o 
   7   2   7      110.30      161.98     31.03 o 
   8   2   7      499.85      513.39     43.03 o 
   9   2   7      461.46      364.64     47.11 o 
  10   2   7        1.13       11.15     57.65 o 
 -11   3   7       17.29       54.67     38.65 o 
 -10   3   7        0.14       12.32     32.31 o 
  -9   3   7        2.76        4.11     25.18 o 
  -8   3   7     1120.67     1220.76     77.39 o 
  -7   3   7      313.92      266.88     35.81 o 
  -6   3   7      238.53      269.73     26.23 o 
  -5   3   7      115.49      119.13     21.17 o 
  -4   3   7      592.49      595.29     33.59 o 
  -3   3   7      676.76      699.24     30.37 o 
  -2   3   7     5130.46     5240.57     66.26 o 
  -1   3   7      644.73      716.56     22.32 o 
   0   3   7     1328.75     1416.48     28.16 o 
   1   3   7       86.66      114.65     17.01 o 
   2   3   7      142.97      144.06     12.10 o 
   3   3   7      429.93      433.35     20.13 o 
   4   3   7      430.53      438.80     26.02 o 
   5   3   7      469.01      463.14     38.03 o 
   6   3   7      189.97      212.88     26.80 o 
   7   3   7     1075.47     1169.13     59.69 o 
   8   3   7        6.35       13.49     22.25 o 
   9   3   7      175.06      147.38     40.25 o 
  10   3   7       35.30       35.87     59.69 o 
 -11   4   7      217.92      263.12     52.14 o 
 -10   4   7      687.03      731.23     66.91 o 
  -9   4   7      919.54      982.50     93.87 o 
  -8   4   7      223.39      268.77     43.71 o 
  -7   4   7        3.99        5.72     22.09 o 
  -6   4   7     1928.02     1884.79     54.92 o 
  -5   4   7      376.70      334.06     44.54 o 
  -4   4   7     1019.50      929.68     40.96 o 
  -3   4   7     1427.68     1291.77     35.45 o 
  -2   4   7     5214.86     5188.02     68.64 o 
  -1   4   7      143.18      153.40     13.32 o 
   0   4   7      774.35      845.01     25.89 o 
   1   4   7     1611.53     1614.84     40.46 o 
   2   4   7     1370.70     1363.86     32.80 o 
   3   4   7     1200.11     1165.92     31.90 o 
   4   4   7     5793.22     5892.01     84.51 o 
   5   4   7       18.00       44.44     15.70 o 
   6   4   7      301.63      238.87     38.48 o 
   7   4   7       40.95        0.00     25.31 o 
   8   4   7     1528.74     1537.31     85.89 o 
   9   4   7      253.10      315.16     67.57 o 
  10   4   7      396.45      347.49     57.61 o 
 -11   5   7       37.33       59.23     40.24 o 
 -10   5   7      174.96      207.41     44.36 o 
  -9   5   7      131.21       77.65     85.55 o 
  -8   5   7       26.52       17.65     26.80 o 
  -7   5   7      609.26      591.97     53.89 o 
  -6   5   7      788.18      748.26     48.21 o 
  -5   5   7      714.30      761.15     36.31 o 
  -4   5   7      692.36      671.05     28.88 o 
  -3   5   7     1226.29     1213.09     35.66 o 
  -2   5   7       17.12        5.85     14.72 o 
  -1   5   7     3926.50     4022.54     60.60 o 
   0   5   7      804.07      808.57     26.60 o 
   1   5   7      566.41      597.67     21.20 o 
   2   5   7      682.08      735.37     37.17 o 
   3   5   7      885.64      908.10     34.38 o 
   4   5   7       45.06       72.02     19.79 o 
   5   5   7      347.71      328.91     31.67 o 
   6   5   7        5.54       16.65     31.54 o 
   7   5   7      351.94      391.17     61.44 o 
   8   5   7       40.42       17.54     39.06 o 
   9   5   7       62.48       85.14     37.67 o 
 -10   6   7      847.47     1031.68     77.09 o 
  -9   6   7        1.62        0.00     28.54 o 
  -8   6   7      206.03      217.16     60.44 o 
  -7   6   7       45.47       47.88     30.35 o 
  -6   6   7      209.94      197.06     30.87 o 
  -5   6   7      338.21      354.76     27.81 o 
  -4   6   7     2559.27     2422.16     54.09 o 
  -3   6   7      102.48      136.56     21.91 o 
  -2   6   7     3125.94     3167.73     74.53 o 
  -1   6   7      146.37      176.30     17.48 o 
   0   6   7     3928.07     3993.92     62.04 o 
   1   6   7     1224.75     1212.51     29.61 o 
   2   6   7     6571.68     6332.81    105.61 o 
   3   6   7      374.37      416.39     34.83 o 
   4   6   7     3053.30     3055.37    106.99 o 
   5   6   7      155.82      136.03     28.49 o 
   6   6   7      454.40      468.95     38.66 o 
   7   6   7      441.60      425.01    108.42 o 
   8   6   7      528.74      525.36     58.62 o 
   9   6   7      142.24      141.62     40.34 o 
 -10   7   7      155.07      167.19     47.17 o 
  -9   7   7       38.86       54.28     67.62 o 
  -8   7   7      423.72      420.98     51.56 o 
  -7   7   7       40.28       47.85     28.42 o 
  -6   7   7       26.46       22.73     26.00 o 
  -5   7   7      400.31      402.87     30.04 o 
  -4   7   7      311.64      314.60     28.47 o 
  -3   7   7        6.59        0.00     14.41 o 
  -2   7   7     2637.66     2673.94     69.98 o 
  -1   7   7      244.95      277.01     25.62 o 
   0   7   7       23.10       28.38     12.82 o 
   1   7   7     1520.03     1513.81     66.56 o 
   2   7   7       15.42       24.19     13.60 o 
   3   7   7      886.86      913.00     37.02 o 
   4   7   7       15.33       33.60     15.60 o 
   5   7   7      713.65      668.83     42.63 o 
   6   7   7       14.13        4.30     20.59 o 
   7   7   7       58.62       25.24     29.62 o 
   8   7   7       30.16        4.45     30.88 o 
   9   7   7       80.97       98.16     51.62 o 
 -10   8   7       15.26        0.00     34.65 o 
  -9   8   7       64.07       40.53     37.10 o 
  -8   8   7     1333.88     1344.67     80.97 o 
  -7   8   7        3.10        0.00     22.32 o 
  -6   8   7      744.38      788.53    101.45 o 
  -5   8   7      176.62      162.76     23.51 o 
  -4   8   7      698.52      671.41     32.41 o 
  -3   8   7      297.64      299.64     28.93 o 
  -2   8   7     1075.83      986.56     44.86 o 
  -1   8   7      220.22      249.99     21.91 o 
   0   8   7     3228.35     3213.33     72.68 o 
   1   8   7        1.91        5.99     15.97 o 
   2   8   7     1465.16     1438.41     65.05 o 
   3   8   7      969.80     1034.85     47.68 o 
   4   8   7      108.83       85.51     33.45 o 
   5   8   7      367.15      350.19     49.98 o 
   6   8   7     1521.31     1811.88    179.87 o 
   7   8   7      435.94      391.87     41.59 o 
   8   8   7      166.26      205.68     45.40 o 
   9   8   7      583.41      449.17     62.93 o 
  -9   9   7        4.22       51.62     39.31 o 
  -8   9   7      156.49      143.30     42.99 o 
  -7   9   7      189.08      250.11     44.50 o 
  -6   9   7      281.81      274.00     66.42 o 
  -5   9   7     1682.98     1813.70     63.65 o 
  -4   9   7      246.96      227.92     28.58 o 
  -3   9   7      425.10      374.92     32.20 o 
  -2   9   7       33.44       35.12     19.15 o 
  -1   9   7      843.80      843.69     35.50 o 
   0   9   7       69.49       85.55     22.24 o 
   1   9   7     2556.03     2421.77     75.99 o 
   2   9   7      508.85      470.37     43.29 o 
   3   9   7       25.64       37.33     21.65 o 
   4   9   7        5.82        0.00     17.62 o 
   5   9   7        3.00        0.00     20.44 o 
   6   9   7       12.45       21.09     21.72 o 
   7   9   7        0.48       19.46     23.88 o 
   8   9   7      273.81      255.12     50.55 o 
  -9  10   7      131.52      135.93     45.27 o 
  -8  10   7     1103.10     1127.69     80.90 o 
  -7  10   7      828.42      877.24     70.88 o 
  -6  10   7      542.34      576.30     64.58 o 
  -5  10   7       10.33        0.00     18.44 o 
  -4  10   7      670.49      734.34     44.99 o 
  -3  10   7       18.00       24.05     27.85 o 
  -2  10   7       43.69       23.34     18.64 o 
  -1  10   7     1599.61     1691.83     54.04 o 
   0  10   7        9.93        0.00     17.10 o 
   1  10   7     1961.47     2005.49    175.64 o 
   2  10   7       71.77      152.54     38.82 o 
   3  10   7      523.27      444.42     45.92 o 
   4  10   7       15.83       36.57     22.62 o 
   5  10   7      741.11      727.99     59.90 o 
   6  10   7      888.55      861.06     56.00 o 
   7  10   7      406.80      422.09     46.46 o 
   8  10   7        2.65        0.00     28.40 o 
  -8  11   7        0.10       48.19     38.66 o 
  -7  11   7        1.48        8.92     53.22 o 
  -6  11   7       87.98       65.38     35.21 o 
  -5  11   7      202.15      179.79     29.91 o 
  -4  11   7      139.15      142.75     27.92 o 
  -3  11   7       17.41       32.55     22.63 o 
  -2  11   7      189.84      152.68     26.01 o 
  -1  11   7      163.77      163.97     24.72 o 
   0  11   7      564.38      494.59     42.56 o 
   1  11   7      191.89      151.72     33.43 o 
   2  11   7      516.25      523.08     56.95 o 
   3  11   7      131.27       82.14     46.64 o 
   4  11   7      175.24      183.62     65.12 o 
   5  11   7      562.65      663.26     60.71 o 
   6  11   7      115.22      135.20     47.21 o 
   7  11   7       25.67        1.25     38.75 o 
  -8  12   7        6.87        5.87     35.50 o 
  -7  12   7      127.72      114.04     40.72 o 
  -6  12   7      149.23       58.95     54.26 o 
  -5  12   7      438.67      480.55     43.00 o 
  -4  12   7      131.17      149.60     29.37 o 
  -3  12   7     1267.26     1443.88     78.49 o 
  -2  12   7       97.40       42.60     20.47 o 
  -1  12   7      469.36      458.53     42.65 o 
   0  12   7       71.16        0.00     25.32 o 
   1  12   7     1526.34     1589.78    105.09 o 
   2  12   7      545.47      552.15     54.85 o 
   3  12   7      206.52      269.57     50.57 o 
   4  12   7      158.79      135.18     38.51 o 
   5  12   7      613.69      715.11     66.96 o 
   6  12   7        0.07        0.00     26.91 o 
  -7  13   7       35.15       22.99     37.32 o 
  -6  13   7       65.02       98.33     38.96 o 
  -5  13   7       75.22       88.33     28.42 o 
  -4  13   7       19.38       30.98     21.95 o 
  -3  13   7        2.80        0.00     37.51 o 
  -2  13   7      146.85      182.54     33.46 o 
  -1  13   7       39.13       47.34     25.75 o 
   0  13   7      678.59      788.41     65.87 o 
   1  13   7        2.60        0.00     24.10 o 
   2  13   7       16.48       14.59     26.07 o 
   3  13   7       41.03       33.37     31.40 o 
   4  13   7      600.56      709.08     65.80 o 
   5  13   7       41.49       42.31     37.71 o 
   6  13   7      352.57      388.99     70.51 o 
  -6  14   7       12.58       65.98     51.42 o 
  -5  14   7      801.70      922.11     57.34 o 
  -4  14   7      108.74      133.66     31.35 o 
  -3  14   7     1426.55     1526.18     76.60 o 
  -2  14   7       34.73       27.52     27.97 o 
  -1  14   7       33.88      126.74     58.55 o 
   0  14   7       16.59       16.41     29.07 o 
   1  14   7      862.27     1011.82     74.00 o 
   2  14   7       32.81        0.00     30.06 o 
   3  14   7      793.19      855.74    118.29 o 
   4  14   7        0.95       19.20     34.35 o 
   5  14   7      109.19      123.02     46.51 o 
  -4  15   7        5.60       27.93     24.85 o 
  -3  15   7       15.98       30.56     30.52 o 
  -2  15   7       77.10        0.00     50.92 o 
  -1  15   7        8.52       20.36     32.70 o 
   0  15   7      168.96      137.75     41.13 o 
   1  15   7       31.62       26.88     33.31 o 
   2  15   7       52.63        0.00     29.46 o 
   3  15   7       15.91       22.81     37.28 o 
  -2  16   7       35.20        0.00     58.40 o 
  -1  16   7      336.93      415.76     97.76 o 
   0  16   7       23.30       27.71     36.59 o 
   1  16   7      540.32      646.40    119.44 o 
 -10   0   8        3.39       20.53     43.75 o 
  -8   0   8      148.46      106.43     49.73 o 
  -6   0   8     2178.60     2154.34    119.59 o 
  -4   0   8        3.78        0.00     17.19 o 
  -2   0   8     8550.51     8483.98    290.89 o 
   0   0   8     6786.38     6930.12    132.94 o 
   2   0   8      816.04      836.21     34.37 o 
   4   0   8       53.93       89.94     23.89 o 
   6   0   8       97.19       94.57     64.63 o 
   8   0   8      436.62      388.95     75.94 o 
 -11   1   8       36.18       72.18     71.05 o 
 -10   1   8       35.32       44.56     31.82 o 
  -9   1   8       56.28       17.11     31.81 o 
  -8   1   8        3.93        0.00     25.54 o 
  -7   1   8     1084.17     1219.85    122.43 o 
  -6   1   8      629.57      628.92     40.73 o 
  -5   1   8      123.53      120.65     19.18 o 
  -4   1   8       65.24       56.09     15.47 o 
  -3   1   8      204.74      200.19     20.85 o 
  -2   1   8       12.54       17.03     11.48 o 
  -1   1   8      543.00      526.86     39.35 o 
   0   1   8        1.11        0.00      7.16 o 
   1   1   8     1783.03     1744.98     32.79 o 
   2   1   8      143.49      144.85     12.96 o 
   3   1   8     2187.10     2108.03     44.31 o 
   4   1   8      336.79      356.77     25.69 o 
   5   1   8       43.10       20.97     14.64 o 
   6   1   8       76.61       62.47     17.56 o 
   7   1   8     1566.42     1761.47    102.54 o 
   8   1   8      255.53      222.78     39.96 o 
   9   1   8      161.70      162.95     44.61 o 
 -11   2   8       31.60       20.51     36.97 o 
 -10   2   8      252.70      276.77     49.80 o 
  -9   2   8       11.97        0.00     28.09 o 
  -8   2   8       69.46       60.56     29.36 o 
  -7   2   8      824.64     1012.24     77.28 o 
  -6   2   8     1493.43     1489.19     60.03 o 
  -5   2   8       13.07       13.86     19.68 o 
  -4   2   8     1027.37     1037.82     52.23 o 
  -3   2   8      192.13      190.09     20.48 o 
  -2   2   8     1273.09     1217.31     49.05 o 
  -1   2   8     5922.20     5820.60     91.37 o 
   0   2   8     1460.79     1457.16     31.32 o 
   1   2   8        6.22       14.55      8.30 o 
   2   2   8      628.70      686.26     22.41 o 
   3   2   8       44.13       37.13     10.64 o 
   4   2   8     1523.61     1482.50     37.93 o 
   5   2   8      290.04      274.66     27.47 o 
   6   2   8       26.21       35.42     16.26 o 
   7   2   8       23.13       15.05     21.29 o 
   8   2   8      143.09      119.17     29.25 o 
   9   2   8        1.31        5.52     31.31 o 
 -11   3   8        3.69        0.00     36.52 o 
 -10   3   8        1.22        0.00     32.64 o 
  -9   3   8      287.01      370.11    114.50 o 
  -8   3   8      716.44      852.99     65.62 o 
  -7   3   8      172.93      104.57     33.47 o 
  -6   3   8     1250.76     1235.21     52.56 o 
  -5   3   8        7.63       20.21     16.88 o 
  -4   3   8       18.16       25.47     13.89 o 
  -3   3   8      768.05      835.88     35.42 o 
  -2   3   8     1678.26     1709.24     47.06 o 
  -1   3   8       54.89       55.62     14.44 o 
   0   3   8      843.50      876.97     23.90 o 
   1   3   8      111.37      103.32     11.69 o 
   2   3   8     2366.33     2318.84     44.92 o 
   3   3   8     2122.52     2134.62     41.74 o 
   4   3   8       85.40       85.70     26.28 o 
   5   3   8     2015.22     2056.74     53.19 o 
   6   3   8       33.86       26.20     18.86 o 
   7   3   8      326.32      291.11     36.67 o 
   8   3   8      900.50     1018.46     58.78 o 
   9   3   8      434.08      353.16     55.99 o 
 -10   4   8      194.92      191.20     46.36 o 
  -9   4   8      106.59       80.94     37.71 o 
  -8   4   8       40.35       17.91     31.85 o 
  -7   4   8       79.26       77.33     30.56 o 
  -6   4   8      144.57       91.16     23.10 o 
  -5   4   8      857.65      889.65     48.45 o 
  -4   4   8     1323.42     1248.42     50.12 o 
  -3   4   8       84.67      101.55     18.42 o 
  -2   4   8      260.49      253.50     23.33 o 
  -1   4   8      959.85      982.58     36.23 o 
   0   4   8       56.66       54.46     11.79 o 
   1   4   8        2.99        0.00      8.17 o 
   2   4   8     1412.91     1427.10     37.32 o 
   3   4   8      615.59      638.54     26.53 o 
   4   4   8       63.95       47.01     19.15 o 
   5   4   8      114.34       98.70     17.19 o 
   6   4   8       55.51       57.37     26.20 o 
   7   4   8        4.30        7.03     20.08 o 
   8   4   8      503.09      544.92     47.25 o 
   9   4   8      308.85      342.43     54.93 o 
 -10   5   8       73.64       69.88     41.73 o 
  -9   5   8       25.37        0.00     28.12 o 
  -8   5   8      744.01      745.68     64.07 o 
  -7   5   8      441.84      367.40    101.35 o 
  -6   5   8      258.89      194.82     65.32 o 
  -5   5   8      246.50      235.62     29.25 o 
  -4   5   8     1810.56     1762.23     59.21 o 
  -3   5   8      173.67      195.18     25.83 o 
  -2   5   8     5112.04     4980.67     87.60 o 
  -1   5   8       16.62        2.23     12.61 o 
   0   5   8        2.40        0.00      9.41 o 
   1   5   8      603.64      621.24     23.23 o 
   2   5   8      990.78     1012.63     35.05 o 
   3   5   8       75.29       58.07     13.72 o 
   4   5   8     2379.73     2390.57     59.25 o 
   5   5   8     1239.59     1177.91     45.47 o 
   6   5   8      665.63      760.84     47.23 o 
   7   5   8      242.54      228.42     32.85 o 
   8   5   8      491.76      567.10     61.20 o 
   9   5   8      379.78      368.10     49.76 o 
 -10   6   8      259.69      334.29     57.10 o 
  -9   6   8      472.41      470.54     58.33 o 
  -8   6   8      542.39      467.50     55.63 o 
  -7   6   8      229.90      300.82     45.67 o 
  -6   6   8      275.46      329.46     44.62 o 
  -5   6   8      368.79      376.81     35.28 o 
  -4   6   8      597.69      607.54     37.90 o 
  -3   6   8     1145.39     1110.22     47.47 o 
  -2   6   8       65.33       94.98     20.19 o 
  -1   6   8      286.09      249.96     22.89 o 
   0   6   8      161.40      162.36     16.37 o 
   1   6   8      338.70      368.61     26.19 o 
   2   6   8      327.70      308.88     22.19 o 
   3   6   8      720.63      747.43     43.02 o 
   4   6   8       10.11       14.13     14.90 o 
   5   6   8      280.16      319.19     33.59 o 
   6   6   8      740.28      790.90     60.30 o 
   7   6   8      130.07      143.09     37.98 o 
   8   6   8      182.15      129.87     37.29 o 
   9   6   8       93.30       79.15     40.62 o 
 -10   7   8       91.81       52.69     59.29 o 
  -9   7   8       62.27       30.39     34.80 o 
  -8   7   8      249.41      299.28     48.97 o 
  -7   7   8       78.74       54.40     33.74 o 
  -6   7   8      528.43      570.37     56.51 o 
  -5   7   8      401.32      376.71     46.71 o 
  -4   7   8     1777.99     1685.72     59.69 o 
  -3   7   8     1136.84     1178.58     50.20 o 
  -2   7   8     1457.28     1463.20     56.62 o 
  -1   7   8       11.25        0.00     14.20 o 
   0   7   8     4770.74     4786.61     81.21 o 
   1   7   8      516.19      522.22     28.50 o 
   2   7   8     5281.14     5097.71     76.40 o 
   3   7   8      133.33      132.99     19.85 o 
   4   7   8     2064.29     2056.84     68.32 o 
   5   7   8      578.51      584.34     62.87 o 
   6   7   8      478.96      369.80     38.21 o 
   7   7   8       53.59       40.50     45.34 o 
   8   7   8       94.68      100.63     38.27 o 
  -9   8   8      428.07      393.57     82.22 o 
  -8   8   8       38.46      102.75     39.71 o 
  -7   8   8     1207.07     1155.89    150.98 o 
  -6   8   8      236.71      182.66     40.53 o 
  -5   8   8      360.29      379.07     59.59 o 
  -4   8   8       43.15        4.21     18.36 o 
  -3   8   8      451.84      521.10     37.27 o 
  -2   8   8       69.74       62.14     33.63 o 
  -1   8   8      316.08      321.41     30.69 o 
   0   8   8      318.84      297.55     28.81 o 
   1   8   8      158.56      136.16     21.84 o 
   2   8   8       32.74       15.27     24.31 o 
   3   8   8      797.76      758.21     43.69 o 
   4   8   8      681.79      660.21     43.17 o 
   5   8   8        6.42       33.12     21.83 o 
   6   8   8        5.61       28.23     24.61 o 
   7   8   8      147.90      185.91     41.20 o 
   8   8   8      236.19      162.68     54.51 o 
  -9   9   8       49.06       20.84     34.22 o 
  -8   9   8        5.54        0.00     33.19 o 
  -7   9   8       92.31       48.85     80.42 o 
  -6   9   8     2280.39     2326.96    100.02 o 
  -5   9   8      199.85      260.85     44.15 o 
  -4   9   8     3778.70     3705.22    103.03 o 
  -3   9   8      112.78       66.35     21.50 o 
  -2   9   8      731.89      720.28     42.78 o 
  -1   9   8        9.81        4.79     16.80 o 
   0   9   8     2583.09     2623.51     68.30 o 
   1   9   8       62.36       75.36     23.78 o 
   2   9   8       39.24       40.68     29.90 o 
   3   9   8      354.97      320.68     34.14 o 
   4   9   8       12.25        0.00     20.24 o 
   5   9   8       44.12       48.13     25.51 o 
   6   9   8      431.96      388.98     41.85 o 
   7   9   8      293.50      273.91     48.61 o 
   8   9   8       95.19      118.63     42.10 o 
  -8  10   8       22.38       32.90     43.35 o 
  -7  10   8      317.55      255.90     49.40 o 
  -6  10   8       14.56        2.91     29.92 o 
  -5  10   8      118.51      119.58     38.77 o 
  -4  10   8      227.12      205.45     39.60 o 
  -3  10   8      122.95      168.39     28.82 o 
  -2  10   8      309.54      308.61     54.04 o 
  -1  10   8      253.01      261.32     30.02 o 
   0  10   8     1916.58     1906.85     60.12 o 
   1  10   8      211.92      176.75     45.96 o 
   2  10   8      160.92       89.13     28.40 o 
   3  10   8        6.77        0.85     25.86 o 
   4  10   8       27.70        0.00     21.11 o 
   5  10   8      139.85      164.12     33.61 o 
   6  10   8      484.22      569.68     49.64 o 
   7  10   8      128.78      111.67     34.58 o 
  -8  11   8      329.71      321.30     78.58 o 
  -7  11   8        4.58        8.67     34.79 o 
  -6  11   8       64.26       75.18     34.06 o 
  -5  11   8      149.93      123.03     41.50 o 
  -4  11   8      311.16      327.88     51.12 o 
  -3  11   8      202.76      117.60     46.65 o 
  -2  11   8      165.69      108.91     23.65 o 
  -1  11   8       89.48      100.73     55.91 o 
   0  11   8      475.82      416.93     85.85 o 
   1  11   8     1164.06     1221.04    111.71 o 
   2  11   8        2.03       22.62     24.91 o 
   3  11   8       65.32       66.07     37.97 o 
   4  11   8      106.26      104.37     36.21 o 
   5  11   8      586.59      571.72     59.26 o 
   6  11   8       98.76      116.91     33.66 o 
  -7  12   8      457.37      491.27     63.64 o 
  -6  12   8       40.41       74.45     37.75 o 
  -5  12   8        0.80        5.47     31.39 o 
  -4  12   8      805.49      823.69     67.15 o 
  -3  12   8      495.43      424.09     51.69 o 
  -2  12   8      462.06      548.48     40.62 o 
  -1  12   8        1.06        1.26     23.97 o 
   0  12   8      464.26      404.63     86.60 o 
   1  12   8       80.39       86.23     31.71 o 
   2  12   8     1384.04     1420.45    108.03 o 
   3  12   8       53.13      107.74     34.46 o 
   4  12   8      210.11      183.96     41.32 o 
   5  12   8      126.10      179.21     44.91 o 
   6  12   8      328.79      328.26     57.15 o 
  -6  13   8       40.29        0.00     34.64 o 
  -5  13   8      217.68      206.97     48.55 o 
  -4  13   8        8.52       45.27     33.33 o 
  -3  13   8      441.65      479.94     50.45 o 
  -2  13   8       61.13       79.25     32.42 o 
  -1  13   8      371.75      398.30     74.35 o 
   0  13   8      109.27      125.17     55.71 o 
   1  13   8       63.99       91.54     33.77 o 
   2  13   8       38.32       66.85     33.09 o 
   3  13   8       20.44       56.64     32.54 o 
   4  13   8       17.96       88.19     37.01 o 
   5  13   8      919.61     1049.59     80.86 o 
  -5  14   8        7.61       35.33     38.01 o 
  -4  14   8     1080.25     1168.78     74.34 o 
  -3  14   8      244.01      191.04     43.92 o 
  -2  14   8      250.43      210.23     59.32 o 
  -1  14   8        2.51       16.74     52.32 o 
   0  14   8       75.81       99.26     63.88 o 
   1  14   8       24.16       64.28     50.43 o 
   2  14   8      467.18      600.07     63.59 o 
   3  14   8        0.96        0.00     28.35 o 
   4  14   8        6.02        0.00     34.46 o 
  -3  15   8       44.29        0.00     48.30 o 
  -2  15   8       39.60        7.97     57.30 o 
  -1  15   8      298.53      283.62     82.81 o 
   0  15   8       52.96       15.65     57.90 o 
   1  15   8      203.77      192.13     76.04 o 
   2  15   8       17.33       17.11     46.79 o 
  -9   0   9      149.21      165.23     56.90 o 
  -7   0   9      729.51      710.74     81.92 o 
  -5   0   9       78.93       63.90     50.43 o 
  -3   0   9       57.95       67.97     23.10 o 
  -1   0   9     4779.10     4477.63    112.47 o 
   1   0   9       11.13       20.04     13.27 o 
   3   0   9      272.01      246.64     30.85 o 
   5   0   9     1249.23     1489.94     85.60 o 
   7   0   9       17.70        5.43     36.27 o 
   9   0   9       71.53       75.94     56.40 o 
 -10   1   9        4.68        9.25     35.50 o 
  -9   1   9      451.54      531.40     60.67 o 
  -8   1   9      284.19      240.45     44.61 o 
  -7   1   9      672.88      616.46     56.46 o 
  -6   1   9     1985.52     2071.83     68.85 o 
  -5   1   9      589.95      544.14     32.55 o 
  -4   1   9      130.75      119.43     20.12 o 
  -3   1   9       32.21       23.57     13.30 o 
  -2   1   9     1353.10     1286.89     41.73 o 
  -1   1   9      410.60      387.10     25.62 o 
   0   1   9     2292.47     2243.20     74.74 o 
   1   1   9      306.85      318.99     19.29 o 
   2   1   9     5949.93     5926.26     76.78 o 
   3   1   9       90.40      119.16     17.13 o 
   4   1   9     2300.87     2487.29     60.39 o 
   5   1   9       30.25       27.07     16.03 o 
   6   1   9     1010.15     1035.47     43.05 o 
   7   1   9      368.22      403.81     54.99 o 
   8   1   9     1151.92     1285.25    109.83 o 
   9   1   9        9.02       63.12     57.05 o 
 -10   2   9       26.74        0.00     35.03 o 
  -9   2   9      113.15       78.12     38.85 o 
  -8   2   9      203.35      195.31     41.32 o 
  -7   2   9      433.34      476.85     43.41 o 
  -6   2   9      360.34      353.77     34.29 o 
  -5   2   9      795.11      772.02     58.79 o 
  -4   2   9      904.22      854.16     38.16 o 
  -3   2   9       16.44        0.00     12.84 o 
  -2   2   9       25.50       30.33     14.71 o 
  -1   2   9       89.07       83.19     16.72 o 
   0   2   9      150.66      189.23     19.37 o 
   1   2   9       87.09       82.87     12.46 o 
   2   2   9     1195.32     1185.57     32.59 o 
   3   2   9      607.71      608.64     36.27 o 
   4   2   9      388.71      409.53     27.30 o 
   5   2   9       97.15      135.77     21.82 o 
   6   2   9        2.70        0.00     14.49 o 
   7   2   9        3.45       13.65     20.43 o 
   8   2   9        1.10       18.44     28.26 o 
   9   2   9       24.19       30.28     35.22 o 
 -10   3   9      120.72      189.82     48.86 o 
  -9   3   9       14.24       17.47     31.72 o 
  -8   3   9       96.28      168.73     41.12 o 
  -7   3   9     1300.68     1386.69     78.00 o 
  -6   3   9      152.43      133.99     26.18 o 
  -5   3   9      683.24      627.71     64.05 o 
  -4   3   9      453.31      446.91     46.92 o 
  -3   3   9      611.76      616.72     33.07 o 
  -2   3   9     1421.44     1349.67     56.07 o 
  -1   3   9      966.15      964.02     37.29 o 
   0   3   9      142.95      154.96     18.80 o 
   1   3   9     1237.83     1230.10     34.18 o 
   2   3   9     1530.96     1535.94     37.52 o 
   3   3   9     1850.56     1925.81     41.39 o 
   4   3   9     2799.60     2810.46     61.97 o 
   5   3   9        4.44       27.42     15.32 o 
   6   3   9      439.80      494.43     38.20 o 
   7   3   9      315.24      408.03     40.28 o 
   8   3   9      205.44      230.61     35.19 o 
   9   3   9        3.72        0.00     32.89 o 
 -10   4   9       32.24       50.53     39.01 o 
  -9   4   9       38.34       25.60     36.12 o 
  -8   4   9      104.40       32.96     31.23 o 
  -7   4   9      218.22      185.52     41.08 o 
  -6   4   9      288.49      277.78     32.90 o 
  -5   4   9     1722.20     1679.34    119.83 o 
  -4   4   9       10.06        0.00     15.76 o 
  -3   4   9     1342.25     1305.31     44.90 o 
  -2   4   9       23.63       10.35     13.44 o 
  -1   4   9        1.57        0.00     10.38 o 
   0   4   9      166.77      159.00     19.31 o 
   1   4   9      672.64      642.46     32.44 o 
   2   4   9       18.21        0.00     16.26 o 
   3   4   9      249.77      273.01     20.87 o 
   4   4   9       55.06       62.90     15.29 o 
   5   4   9        2.53        9.44     14.98 o 
   6   4   9      604.92      589.69     43.97 o 
   7   4   9       80.44       45.91     25.33 o 
   8   4   9        0.92       23.35     42.69 o 
   9   4   9        4.68       29.60     44.00 o 
 -10   5   9       10.18       30.88     49.28 o 
  -9   5   9      455.84      494.89     75.49 o 
  -8   5   9        4.78        0.00     28.73 o 
  -7   5   9      245.72      241.82     44.49 o 
  -6   5   9      216.44      205.58     40.36 o 
  -5   5   9        3.12        0.00     17.08 o 
  -4   5   9        5.89        5.11     17.19 o 
  -3   5   9     2435.45     2544.95     83.84 o 
  -2   5   9        5.30        9.78     12.89 o 
  -1   5   9      501.84      538.12     31.07 o 
   0   5   9      427.70      456.84     28.76 o 
   1   5   9        6.92       22.00     13.43 o 
   2   5   9       75.12       52.42     15.08 o 
   3   5   9     3830.29     3846.73     71.83 o 
   4   5   9      454.63      408.80     33.42 o 
   5   5   9      781.66      849.94     48.42 o 
   6   5   9      381.91      387.03     39.42 o 
   7   5   9       78.28       32.61     39.76 o 
   8   5   9       32.93       61.90     27.72 o 
  -9   6   9       68.13       66.20     55.21 o 
  -8   6   9       27.18       14.56     31.43 o 
  -7   6   9      102.72       62.92     34.70 o 
  -6   6   9      394.16      436.56     51.76 o 
  -5   6   9        7.34        0.00     18.99 o 
  -4   6   9      149.72      123.27     26.04 o 
  -3   6   9      642.38      611.61     39.85 o 
  -2   6   9       77.35       53.52     33.99 o 
  -1   6   9        3.39        4.06     19.40 o 
   0   6   9        3.41       13.22     13.93 o 
   1   6   9       49.35       42.27     19.65 o 
   2   6   9        8.73       11.45     12.21 o 
   3   6   9       21.07        0.00     12.51 o 
   4   6   9       39.98       51.97     14.84 o 
   5   6   9       92.86       76.26     21.48 o 
   6   6   9       98.11       73.67     31.86 o 
   7   6   9       60.07       54.13     43.05 o 
   8   6   9        8.18        0.00     23.80 o 
  -9   7   9      570.50      605.71     66.29 o 
  -8   7   9      330.27      336.09     52.56 o 
  -7   7   9      732.67      673.97     86.70 o 
  -6   7   9       43.13       24.64     30.51 o 
  -5   7   9      966.06      976.70     67.21 o 
  -4   7   9      209.49      224.32     45.19 o 
  -3   7   9      655.88      707.75     42.89 o 
  -2   7   9     1760.96     1788.18     62.40 o 
  -1   7   9      432.21      440.47     34.89 o 
   0   7   9     1428.49     1334.32     74.99 o 
   1   7   9      255.48      290.90     32.05 o 
   2   7   9        5.32        0.00     12.03 o 
   3   7   9       14.04       23.35     14.19 o 
   4   7   9      194.97      189.33     22.48 o 
   5   7   9       31.47       53.88     20.13 o 
   6   7   9      314.81      251.14     35.22 o 
   7   7   9        9.68       27.53     25.26 o 
   8   7   9       31.78       49.15     27.70 o 
  -9   8   9        3.29        0.00     36.42 o 
  -8   8   9      541.26      588.66     67.22 o 
  -7   8   9       89.91      101.93     40.46 o 
  -6   8   9       25.54       48.03     32.80 o 
  -5   8   9      363.60      344.27     48.87 o 
  -4   8   9        9.14        0.00     18.84 o 
  -3   8   9      288.92      275.76     34.78 o 
  -2   8   9        1.42        0.21     18.35 o 
  -1   8   9       23.15       25.13     18.62 o 
   0   8   9      274.95      168.83     35.76 o 
   1   8   9      113.19      109.21     28.43 o 
   2   8   9       55.83       15.66     15.41 o 
   3   8   9        2.35        0.00     13.68 o 
   4   8   9       31.16       32.94     18.54 o 
   5   8   9       10.95        0.00     20.91 o 
   6   8   9      453.93      480.68    103.74 o 
   7   8   9       52.11       20.64     30.26 o 
  -8   9   9       44.66       22.70     39.44 o 
  -7   9   9      188.50      148.83     42.10 o 
  -6   9   9      206.61      170.72     42.90 o 
  -5   9   9     1605.47     1743.13     90.08 o 
  -4   9   9      168.63      202.59     46.11 o 
  -3   9   9        9.04        0.00     17.79 o 
  -2   9   9      219.98      111.93     57.20 o 
  -1   9   9      174.83      171.29     36.67 o 
   0   9   9      147.21       88.17     42.24 o 
   1   9   9     1120.38     1156.68     62.98 o 
   2   9   9      154.46      101.20     61.59 o 
   3   9   9      306.14      229.95     31.66 o 
   4   9   9       43.34       45.88     24.53 o 
   5   9   9      323.82      366.21     40.73 o 
   6   9   9      147.07      108.69     30.28 o 
   7   9   9      285.33      290.90     72.40 o 
  -8  10   9       59.83       12.29     38.23 o 
  -7  10   9      228.32      288.42     51.95 o 
  -6  10   9      134.68      137.53     42.86 o 
  -5  10   9       16.62        0.00     29.48 o 
  -4  10   9       52.05       79.67     34.26 o 
  -3  10   9      710.85      723.19     47.13 o 
  -2  10   9       17.96        0.00     19.58 o 
  -1  10   9      843.53      845.54     63.30 o 
   0  10   9      107.89       81.76     28.27 o 
   1  10   9       93.45       57.47     25.84 o 
   2  10   9       27.46        0.00     25.41 o 
   3  10   9        5.93        0.00     25.85 o 
   4  10   9       13.90       21.74     25.57 o 
   5  10   9        2.94       41.23     26.24 o 
   6  10   9      119.58       90.81     47.84 o 
  -7  11   9        0.42        0.00     33.67 o 
  -6  11   9      152.21      160.97     46.45 o 
  -5  11   9       85.81       71.69     59.19 o 
  -4  11   9      193.40      237.74     46.49 o 
  -3  11   9      140.06       61.22     34.26 o 
  -2  11   9        5.16       10.36     25.92 o 
  -1  11   9      219.63      196.46     36.21 o 
   0  11   9     1662.18     1497.53     75.34 o 
   1  11   9      196.00      143.99     63.09 o 
   2  11   9      847.07      743.13     92.18 o 
   3  11   9       49.28       22.44     29.88 o 
   4  11   9      368.48      290.69     54.26 o 
   5  11   9      115.54       40.66     55.39 o 
   6  11   9      923.30     1058.74     64.81 o 
  -6  12   9       21.28        0.00     41.86 o 
  -5  12   9       17.60       35.50     32.04 o 
  -4  12   9      165.07      172.06     42.36 o 
  -3  12   9      421.86      396.49     52.05 o 
  -2  12   9       22.08       46.18     28.85 o 
  -1  12   9       10.86       13.85     25.38 o 
   0  12   9        1.25       21.31     25.85 o 
   1  12   9      214.19      233.09     66.77 o 
   2  12   9       89.71       29.80     46.64 o 
   3  12   9       71.49       64.08     52.32 o 
   4  12   9       55.03       23.65     31.15 o 
   5  12   9        0.48       22.53     33.42 o 
  -5  13   9        2.55        0.00     33.73 o 
  -4  13   9      650.33      803.51     71.79 o 
  -3  13   9       19.89        0.00     43.37 o 
  -2  13   9      337.02      426.96     52.18 o 
  -1  13   9        1.67        8.85     27.05 o 
   0  13   9      621.40      759.87     66.92 o 
   1  13   9       24.99       36.77     48.93 o 
   2  13   9      296.83      418.95     84.61 o 
   3  13   9       88.70      117.49     61.29 o 
   4  13   9      694.16      692.28     69.28 o 
  -4  14   9        1.83       21.65     32.32 o 
  -3  14   9      303.78      230.84     67.00 o 
  -2  14   9       12.62       19.17     46.02 o 
  -1  14   9       48.16       15.32     31.98 o 
   0  14   9       32.12       23.11     52.17 o 
   1  14   9      147.58       68.66     63.08 o 
   2  14   9       57.09      160.25     64.58 o 
 -10   0  10      106.45       61.49     55.91 o 
  -8   0  10      401.80      495.18     78.73 o 
  -6   0  10      356.33      385.81     44.83 o 
  -4   0  10      799.79      728.36     52.50 o 
  -2   0  10      165.43      190.67     31.53 o 
   0   0  10      114.26      123.18     39.51 o 
   2   0  10      450.60      428.91     59.79 o 
   4   0  10      977.80      931.03     56.75 o 
   6   0  10       39.68       74.38     31.23 o 
   8   0  10      357.51      388.88     89.94 o 
 -10   1  10      195.50      211.53     50.08 o 
  -9   1  10      120.56      119.53     56.21 o 
  -8   1  10       18.60       26.62     32.76 o 
  -7   1  10      911.79     1019.17     66.94 o 
  -6   1  10     1306.56     1309.04     50.72 o 
  -5   1  10       51.43       29.70     22.48 o 
  -4   1  10      148.89      122.85     31.76 o 
  -3   1  10      218.62      204.81     23.84 o 
  -2   1  10       85.30       64.73     16.80 o 
  -1   1  10     1100.40     1089.10     40.75 o 
   0   1  10       19.95       30.28     13.84 o 
   1   1  10      234.91      225.26     22.71 o 
   2   1  10        2.82        0.00     13.89 o 
   3   1  10     1127.16     1249.65     50.85 o 
   4   1  10      130.90      112.33     19.66 o 
   5   1  10      372.04      328.35     34.64 o 
   6   1  10      231.27      302.61     29.86 o 
   7   1  10      850.56      902.12     53.54 o 
   8   1  10       63.55       90.09     35.08 o 
 -10   2  10       22.72        1.58     40.71 o 
  -9   2  10      459.68      421.16    108.37 o 
  -8   2  10       36.38       57.09     73.64 o 
  -7   2  10      877.23      800.47     50.09 o 
  -6   2  10       21.37       19.82     21.24 o 
  -5   2  10       62.90       29.74     17.13 o 
  -4   2  10      849.27      845.72     40.05 o 
  -3   2  10      104.42       71.61     18.39 o 
  -2   2  10      746.25      746.50     36.65 o 
  -1   2  10      169.34      166.66     37.64 o 
   0   2  10      178.53      199.76     21.53 o 
   1   2  10      999.41     1006.04     38.51 o 
   2   2  10      330.36      342.94     31.69 o 
   3   2  10        5.84        0.00     17.42 o 
   4   2  10      455.36      443.68     29.46 o 
   5   2  10      341.87      363.17     41.70 o 
   6   2  10      117.98      160.93     24.94 o 
   7   2  10      352.26      423.51     40.19 o 
   8   2  10       19.48       24.49     30.53 o 
 -10   3  10       56.28       34.46     41.48 o 
  -9   3  10      255.61      241.41     51.97 o 
  -8   3  10        8.93        0.00     29.30 o 
  -7   3  10      247.81      296.66     46.97 o 
  -6   3  10       74.20      119.99     26.60 o 
  -5   3  10     1080.07     1200.48     54.67 o 
  -4   3  10       90.93       96.22     24.96 o 
  -3   3  10     3617.25     3611.56     78.26 o 
  -2   3  10     4311.63     4388.86     89.24 o 
  -1   3  10      768.70      740.74     36.21 o 
   0   3  10      929.85      938.80     38.95 o 
   1   3  10       62.61       95.58     21.81 o 
   2   3  10      816.58      850.39     45.00 o 
   3   3  10      442.52      506.99     28.03 o 
   4   3  10      396.84      375.80     36.32 o 
   5   3  10        2.79        4.86     15.36 o 
   6   3  10       61.48       92.38     24.73 o 
   7   3  10        4.65        3.35     26.34 o 
   8   3  10      478.54      509.34     49.11 o 
  -9   4  10       53.46       83.87     61.29 o 
  -8   4  10      114.48       88.53     38.26 o 
  -7   4  10      102.38       61.35     33.46 o 
  -6   4  10        5.68       22.72     21.52 o 
  -5   4  10     1749.42     1820.07     66.36 o 
  -4   4  10      382.69      351.76     29.78 o 
  -3   4  10       15.45       18.90     16.54 o 
  -2   4  10      356.78      401.85     34.48 o 
  -1   4  10      467.52      448.84     30.53 o 
   0   4  10      312.56      329.57     26.79 o 
   1   4  10       16.57        0.00     16.02 o 
   2   4  10       33.64       24.20     21.35 o 
   3   4  10       42.63       45.63     15.83 o 
   4   4  10      470.30      493.23     32.20 o 
   5   4  10      161.28      161.96     42.53 o 
   6   4  10        2.26       25.89     22.62 o 
   7   4  10      382.65      369.40     40.97 o 
   8   4  10       45.69       72.54     31.29 o 
  -9   5  10      183.82      204.52     49.17 o 
  -8   5  10      254.26      220.13     46.73 o 
  -7   5  10       25.88       38.64     33.74 o 
  -6   5  10      388.40      321.26     48.52 o 
  -5   5  10      182.85      165.23     29.39 o 
  -4   5  10     1173.55     1230.16     70.95 o 
  -3   5  10      108.96      107.27     20.83 o 
  -2   5  10     2266.57     2354.16     62.72 o 
  -1   5  10      654.60      689.60     36.27 o 
   0   5  10      286.07      231.24     42.97 o 
   1   5  10     1867.96     1934.95     67.28 o 
   2   5  10     2568.52     2624.70     61.15 o 
   3   5  10       19.73       27.20     15.80 o 
   4   5  10     2377.39     2466.28     64.09 o 
   5   5  10        5.61        0.00     19.32 o 
   6   5  10       45.18       57.58     25.03 o 
   7   5  10       50.23        3.69     25.27 o 
   8   5  10       84.51      187.95     36.83 o 
  -9   6  10       14.75        0.00     38.14 o 
  -8   6  10      208.65      310.90     66.12 o 
  -7   6  10       56.47       22.08     35.44 o 
  -6   6  10      781.32      743.29     77.33 o 
  -5   6  10      164.06      141.90     28.21 o 
  -4   6  10       90.44      115.54     25.30 o 
  -3   6  10       12.25       14.83     18.87 o 
  -2   6  10      620.99      645.30     36.98 o 
  -1   6  10       11.40        9.35     21.78 o 
   0   6  10      160.91      169.67     27.57 o 
   1   6  10      743.65      747.74     51.19 o 
   2   6  10      305.70      281.33     26.09 o 
   3   6  10      145.63      130.75     20.96 o 
   4   6  10      102.96       72.45     20.44 o 
   5   6  10       55.75       24.75     21.65 o 
   6   6  10        1.21        9.52     41.02 o 
   7   6  10        1.06        0.00     40.59 o 
  -9   7  10       23.02        0.00     33.95 o 
  -8   7  10      440.99      439.39     63.56 o 
  -7   7  10       43.88        9.17     69.61 o 
  -6   7  10      344.87      476.27     57.38 o 
  -5   7  10       32.38        0.00     32.79 o 
  -4   7  10      689.84      732.21     47.06 o 
  -3   7  10      612.73      586.82     43.06 o 
  -2   7  10      509.07      526.51     40.49 o 
  -1   7  10       10.56        4.18     18.63 o 
   0   7  10     1189.26     1193.29     62.89 o 
   1   7  10      388.21      362.28     36.88 o 
   2   7  10      282.65      310.44     27.76 o 
   3   7  10      248.10      285.84     29.21 o 
   4   7  10       81.88       74.84     27.65 o 
   5   7  10       65.00       97.65     33.24 o 
   6   7  10      651.21      751.22     52.97 o 
   7   7  10        3.46        8.85     24.95 o 
  -8   8  10       92.00       84.28     44.09 o 
  -7   8  10       12.24        5.32     34.40 o 
  -6   8  10       81.88       77.18     40.07 o 
  -5   8  10      553.06      445.94     55.69 o 
  -4   8  10        4.68        0.78     21.08 o 
  -3   8  10       94.19       80.99     24.75 o 
  -2   8  10       78.06       56.00     22.55 o 
  -1   8  10        5.56       29.51     26.61 o 
   0   8  10      154.32      104.74     34.00 o 
   1   8  10       92.70       98.18     29.45 o 
   2   8  10       37.69       40.22     33.47 o 
   3   8  10        1.54       14.76     17.07 o 
   4   8  10        9.14        0.17     22.47 o 
   5   8  10       91.97       96.15     31.20 o 
   6   8  10      114.06      123.76     30.11 o 
  -8   9  10      400.72      366.34     60.75 o 
  -7   9  10      694.96      775.46     73.83 o 
  -6   9  10      575.41      535.00     62.62 o 
  -5   9  10      364.63      331.76     63.73 o 
  -4   9  10      388.14      415.05     42.91 o 
  -3   9  10      350.38      338.14     37.29 o 
  -2   9  10       25.37        0.00     19.16 o 
  -1   9  10      514.87      488.26     53.93 o 
   0   9  10     1321.11     1442.01     79.78 o 
   1   9  10      587.11      761.96     57.05 o 
   2   9  10      319.44      294.44     39.81 o 
   3   9  10      377.63      367.21     50.90 o 
   4   9  10      102.39      129.87     30.48 o 
   5   9  10       55.65       58.81     24.26 o 
   6   9  10      453.56      556.90     53.63 o 
  -7  10  10       29.59       56.30     42.33 o 
  -6  10  10        0.19        0.00     34.16 o 
  -5  10  10      182.64      116.80     69.16 o 
  -4  10  10        4.09       15.21     30.88 o 
  -3  10  10       26.47       42.59     24.40 o 
  -2  10  10      168.35      254.95     45.70 o 
  -1  10  10      138.08      119.76     36.47 o 
   0  10  10      304.22      255.96     40.80 o 
   1  10  10       29.28        0.00     23.20 o 
   2  10  10      864.73      654.20     69.36 o 
   3  10  10       94.46       83.68     35.67 o 
   4  10  10       59.98       45.37     31.78 o 
   5  10  10      101.37      117.39     31.86 o 
  -6  11  10       40.60       54.65     35.34 o 
  -5  11  10      707.97      999.88    112.16 o 
  -4  11  10      247.07      300.55     51.85 o 
  -3  11  10      620.23      556.86     46.56 o 
  -2  11  10       50.55       33.23     30.99 o 
  -1  11  10     1195.76     1194.69     89.22 o 
   0  11  10      239.90      252.35     48.45 o 
   1  11  10     1073.02     1194.58    148.84 o 
   2  11  10       26.41       24.68     53.86 o 
   3  11  10       28.39        0.00     32.29 o 
   4  11  10       41.23        0.00     35.48 o 
   5  11  10      286.48      337.53     68.76 o 
  -5  12  10      135.40      124.73     54.76 o 
  -4  12  10       15.35       26.53     32.94 o 
  -3  12  10        1.35        0.00     53.22 o 
  -2  12  10       45.40       68.35     34.29 o 
  -1  12  10      289.45      230.94     41.58 o 
   0  12  10      178.13      124.98     36.59 o 
   1  12  10       12.61        0.00     53.51 o 
   2  12  10        2.56        0.00     28.76 o 
   3  12  10       19.95        0.00     37.82 o 
   4  12  10      240.54      201.10     71.45 o 
  -4  13  10        3.04        0.00     36.71 o 
  -3  13  10      363.86      520.60    126.71 o 
  -2  13  10        4.85        0.00     25.64 o 
  -1  13  10       74.76       39.13     31.38 o 
   0  13  10       48.03       41.33     33.42 o 
   1  13  10      529.93      615.01     67.95 o 
   2  13  10       33.35        0.00     44.99 o 
  -9   0  11     1292.95     1056.24    114.40 o 
  -7   0  11     1993.51     1872.32    131.05 o 
  -5   0  11      621.49      570.15    106.23 o 
  -3   0  11       48.46       25.51     23.63 o 
  -1   0  11      612.99      508.71     50.23 o 
   1   0  11      807.19      821.98     51.93 o 
   3   0  11      136.01      229.21     54.01 o 
   5   0  11       17.34        0.00     29.80 o 
   7   0  11      848.13     1138.81     93.13 o 
  -9   1  11        1.66       11.52     35.20 o 
  -8   1  11      375.86      352.52     54.28 o 
  -7   1  11      729.81      658.15     48.38 o 
  -6   1  11      255.59      274.81     30.62 o 
  -5   1  11       17.81        0.00     18.12 o 
  -4   1  11      312.45      335.94     39.10 o 
  -3   1  11       79.93       45.12     18.49 o 
  -2   1  11      709.38      709.95     37.08 o 
  -1   1  11      712.41      738.53     37.19 o 
   0   1  11       52.13       97.87     19.56 o 
   1   1  11       55.21       61.47     20.74 o 
   2   1  11       23.98        0.00     24.12 o 
   3   1  11       86.10       53.11     23.89 o 
   4   1  11      260.51      334.23     40.11 o 
   5   1  11        1.54        9.20     27.21 o 
   6   1  11      353.17      357.11     32.19 o 
   7   1  11       18.43       32.91     25.25 o 
  -9   2  11      414.93      367.91     59.61 o 
  -8   2  11       37.17       27.80     34.49 o 
  -7   2  11     1068.57     1007.06     57.76 o 
  -6   2  11       40.68       48.94     23.83 o 
  -5   2  11      324.66      356.64     32.69 o 
  -4   2  11       55.48       50.01     19.17 o 
  -3   2  11     1154.75     1167.83     47.48 o 
  -2   2  11       93.48       33.01     23.44 o 
  -1   2  11      238.58      268.34     28.61 o 
   0   2  11      926.48      884.34     39.98 o 
   1   2  11      101.56       96.87     22.64 o 
   2   2  11     2727.09     2710.55     72.68 o 
   3   2  11      209.21      281.88     36.05 o 
   4   2  11        1.21        0.00     18.03 o 
   5   2  11       59.96       75.92     26.08 o 
   6   2  11      243.69      273.47     34.13 o 
   7   2  11      161.94      188.75     32.60 o 
  -9   3  11       35.02        7.64     39.12 o 
  -8   3  11       69.10       43.54     36.14 o 
  -7   3  11     1334.23     1439.70     86.11 o 
  -6   3  11      483.47      504.79     43.68 o 
  -5   3  11      639.65      670.67     39.97 o 
  -4   3  11     1799.14     1843.44     58.85 o 
  -3   3  11     1660.44     1508.76     51.99 o 
  -2   3  11      111.38      114.45     21.08 o 
  -1   3  11     3723.32     3799.05     81.23 o 
   0   3  11      259.21      230.63     25.22 o 
   1   3  11       17.92        0.00     16.75 o 
   2   3  11       20.89       28.53     18.55 o 
   3   3  11      104.10      106.68     26.94 o 
   4   3  11       79.45       68.49     26.44 o 
   5   3  11        1.19        0.00     20.55 o 
   6   3  11       15.73       76.69     62.33 o 
   7   3  11       26.80       45.04     25.83 o 
  -9   4  11      153.99      289.38     76.83 o 
  -8   4  11      498.08      444.61     62.03 o 
  -7   4  11       48.37       14.41     32.66 o 
  -6   4  11        1.73       19.11     23.05 o 
  -5   4  11      231.30      247.01     44.73 o 
  -4   4  11       34.94       27.18     18.68 o 
  -3   4  11      611.04      596.06     48.40 o 
  -2   4  11      983.61     1050.01     67.52 o 
  -1   4  11      935.81      939.94     42.55 o 
   0   4  11      397.26      375.90     36.21 o 
   1   4  11       31.13       42.19     20.17 o 
   2   4  11     2003.75     2001.15     70.06 o 
   3   4  11      111.00      142.73     24.99 o 
   4   4  11      713.40      795.82     62.25 o 
   5   4  11      200.36      186.32     30.55 o 
   6   4  11      515.70      511.72     56.21 o 
   7   4  11      148.39      167.11     43.27 o 
  -8   5  11       22.10       31.70     38.28 o 
  -7   5  11      206.31      264.56     50.18 o 
  -6   5  11        3.90        0.00     27.83 o 
  -5   5  11      702.23      771.24     49.31 o 
  -4   5  11      829.20      811.41     49.71 o 
  -3   5  11     1682.03     1804.99     63.62 o 
  -2   5  11       19.77        9.16     16.18 o 
  -1   5  11      492.99      465.31     38.52 o 
   0   5  11      250.61      254.98     32.96 o 
   1   5  11      683.99      719.93     47.44 o 
   2   5  11      210.57      184.38     30.17 o 
   3   5  11     2403.72     2392.45     98.67 o 
   4   5  11       70.25       53.78     28.08 o 
   5   5  11      104.25       40.31     28.64 o 
   6   5  11        0.58        0.00     26.29 o 
   7   5  11      109.64      113.97     31.84 o 
  -8   6  11      233.10      233.50     50.07 o 
  -7   6  11        7.76        0.00     32.90 o 
  -6   6  11       70.97       91.67     38.12 o 
  -5   6  11      421.68      463.91     42.25 o 
  -4   6  11      473.86      483.24     51.74 o 
  -3   6  11      321.45      343.68     37.30 o 
  -2   6  11      654.26      740.30     41.58 o 
  -1   6  11        3.27        0.00     15.78 o 
   0   6  11      223.70      264.20     33.68 o 
   1   6  11       83.18       80.95     25.20 o 
   2   6  11      229.73      178.63     29.04 o 
   3   6  11      194.71      198.53     28.63 o 
   4   6  11      468.53      513.38     54.58 o 
   5   6  11      315.89      351.59     99.56 o 
   6   6  11      514.49      517.13     58.32 o 
  -8   7  11       23.99       24.56     41.01 o 
  -7   7  11      423.92      428.61     62.04 o 
  -6   7  11       23.22        9.29     34.79 o 
  -5   7  11      925.26      947.55    197.07 o 
  -4   7  11       38.12       17.62     22.96 o 
  -3   7  11     1232.22     1357.50     62.27 o 
  -2   7  11      254.09      206.27     32.66 o 
  -1   7  11      854.39      831.96    117.41 o 
   0   7  11       81.88      107.89     28.05 o 
   1   7  11     1586.20     1656.62     69.21 o 
   2   7  11      469.72      574.47     43.05 o 
   3   7  11     1080.65     1106.35     58.86 o 
   4   7  11      115.06      167.03     40.68 o 
   5   7  11     1004.75      919.52     69.76 o 
   6   7  11      114.69       52.95     34.69 o 
  -7   8  11        2.80        0.00     78.03 o 
  -6   8  11      430.17      520.87    152.92 o 
  -5   8  11       53.84       56.81     45.49 o 
  -4   8  11      214.97      222.71     54.73 o 
  -3   8  11      156.10      141.61     30.95 o 
  -2   8  11        1.42        0.00     26.84 o 
  -1   8  11        3.26        0.00     25.19 o 
   0   8  11      509.79      501.04     56.30 o 
   1   8  11      218.21      232.86     31.36 o 
   2   8  11      294.52      303.79     45.77 o 
   3   8  11      213.34      209.67     38.64 o 
   4   8  11      291.79      290.85     92.93 o 
   5   8  11       16.14       38.85     33.46 o 
  -7   9  11      426.48      470.48     94.67 o 
  -6   9  11      199.08      231.75     50.33 o 
  -5   9  11      365.79      508.47     62.50 o 
  -4   9  11      112.52       60.17     29.18 o 
  -3   9  11       88.00       96.53     30.07 o 
  -2   9  11      603.69      568.49     58.88 o 
  -1   9  11      620.28      573.22     60.13 o 
   0   9  11      634.92      524.24     58.62 o 
   1   9  11      718.94      759.78     59.25 o 
   2   9  11      388.63      310.66     59.81 o 
   3   9  11        8.13       16.73     52.12 o 
   4   9  11      189.32      113.46     37.38 o 
   5   9  11      545.47      564.91     63.16 o 
  -6  10  11       64.77       55.37     43.10 o 
  -5  10  11      223.63      280.81     54.93 o 
  -4  10  11       15.78        5.86     34.38 o 
  -3  10  11       31.24        0.00     26.86 o 
  -2  10  11       24.51       31.15     30.57 o 
  -1  10  11      144.76       64.07     34.97 o 
   0  10  11      385.16      302.94     56.39 o 
   1  10  11      352.28      377.98     48.88 o 
   2  10  11        3.09       11.72     37.57 o 
   3  10  11       36.09       77.03     38.32 o 
   4  10  11      265.25      294.09     84.71 o 
  -5  11  11      408.97      407.21    122.08 o 
  -4  11  11      223.20      235.82     51.40 o 
  -3  11  11      405.46      420.88     56.71 o 
  -2  11  11      241.35      202.52     46.47 o 
  -1  11  11        1.65       20.88     29.84 o 
   0  11  11      777.14      883.65     66.64 o 
   1  11  11      101.23       58.42     33.14 o 
   2  11  11      130.29      102.62     79.77 o 
   3  11  11       16.64        9.99     34.26 o 
  -4  12  11       12.81        0.00     64.68 o 
  -3  12  11        2.18       78.53     60.39 o 
  -2  12  11       81.39       56.32     36.35 o 
  -1  12  11      158.50       93.05     34.72 o 
   0  12  11        8.35        0.00     27.84 o 
   1  12  11       67.95      110.33     39.95 o 
   2  12  11        2.61        0.00     34.30 o 
  -8   0  12      678.59      652.14     97.96 o 
  -6   0  12     1061.91     1105.88     72.97 o 
  -4   0  12      394.79      391.40     68.46 o 
  -2   0  12      957.43     1035.92     64.77 o 
   0   0  12     1490.48     1351.75     68.49 o 
   2   0  12     2285.82     2274.42    132.04 o 
   4   0  12        5.35       23.52     39.96 o 
   6   0  12      399.01      378.98     90.39 o 
  -8   1  12      274.15      278.32     53.76 o 
  -7   1  12      833.93      942.98     58.73 o 
  -6   1  12      343.76      311.09     33.67 o 
  -5   1  12        6.90        0.00     17.95 o 
  -4   1  12      133.83      124.90     27.75 o 
  -3   1  12        1.63        8.86     16.76 o 
  -2   1  12      488.72      473.64     36.15 o 
  -1   1  12      873.79      847.35     41.37 o 
   0   1  12      587.23      544.86     34.69 o 
   1   1  12       16.77       16.81     21.03 o 
   2   1  12        1.24       17.85     20.61 o 
   3   1  12      358.40      338.54     41.80 o 
   4   1  12        6.79        0.00     21.78 o 
   5   1  12      157.97      167.08     35.38 o 
   6   1  12       33.20       31.17     31.58 o 
  -8   2  12      803.95      847.17     75.05 o 
  -7   2  12      670.18      680.53     81.56 o 
  -6   2  12      770.09      655.18     63.17 o 
  -5   2  12      287.69      261.03     41.33 o 
  -4   2  12      904.65      892.98     45.35 o 
  -3   2  12      240.83      210.22     27.71 o 
  -2   2  12      719.41      770.18     40.96 o 
  -1   2  12      408.00      422.29     32.54 o 
   0   2  12      469.50      549.26     42.31 o 
   1   2  12     1417.15     1365.33     54.63 o 
   2   2  12     1646.63     1603.70     72.04 o 
   3   2  12      244.07      191.15     34.81 o 
   4   2  12      772.97      786.25     56.86 o 
   5   2  12       13.35       10.64     25.57 o 
   6   2  12      300.66      278.29     58.82 o 
  -8   3  12      155.52      166.97     46.06 o 
  -7   3  12        0.39        0.00     30.06 o 
  -6   3  12      657.71      649.35     48.91 o 
  -5   3  12      125.46      130.41     24.96 o 
  -4   3  12       49.74       24.22     19.69 o 
  -3   3  12       61.43       51.15     29.15 o 
  -2   3  12      910.02      889.74     54.35 o 
  -1   3  12      234.04      269.08     28.16 o 
   0   3  12       77.12       87.60     23.03 o 
   1   3  12       17.90        0.00     17.55 o 
   2   3  12       43.32       64.20     27.77 o 
   3   3  12      249.11      270.78     38.22 o 
   4   3  12        1.26        6.41     21.26 o 
   5   3  12        4.80       12.70     26.90 o 
   6   3  12       42.71       14.85     42.05 o 
  -8   4  12       17.53        0.00     39.54 o 
  -7   4  12      410.44      545.33     66.01 o 
  -6   4  12       99.12       83.41     33.75 o 
  -5   4  12      213.45      235.93     37.57 o 
  -4   4  12      438.27      449.06     56.08 o 
  -3   4  12     1671.72     1695.85     78.07 o 
  -2   4  12     1735.85     1707.95     57.94 o 
  -1   4  12      579.92      550.12     44.13 o 
   0   4  12     1058.47     1048.17     56.93 o 
   1   4  12      961.36     1028.22     66.13 o 
   2   4  12      562.20      515.87     62.72 o 
   3   4  12     1088.69     1227.32     77.20 o 
   4   4  12      511.36      624.76     59.98 o 
   5   4  12      172.18      170.62     69.66 o 
   6   4  12        0.77        0.00     36.87 o 
  -8   5  12       21.96       70.29     99.11 o 
  -7   5  12       10.92       23.66     39.32 o 
  -6   5  12       58.96       55.99     65.07 o 
  -5   5  12      169.36      158.25     34.69 o 
  -4   5  12       20.13        0.00     22.59 o 
  -3   5  12       34.75       24.38     19.46 o 
  -2   5  12       83.21      117.45     24.01 o 
  -1   5  12      307.59      256.06     35.62 o 
   0   5  12      109.26      123.16     41.50 o 
   1   5  12      148.03      103.60     46.26 o 
   2   5  12     1118.48     1112.10     59.48 o 
   3   5  12      373.51      388.45     52.38 o 
   4   5  12      295.49      282.84     51.67 o 
   5   5  12        2.45        0.00     43.45 o 
   6   5  12      100.24       69.36     55.21 o 
  -7   6  12      270.85      255.12     53.73 o 
  -6   6  12      347.37      404.41    108.57 o 
  -5   6  12      241.44      220.38     51.48 o 
  -4   6  12       75.26       59.15     26.55 o 
  -3   6  12     1501.18     1389.50     66.95 o 
  -2   6  12        1.11        0.00     20.32 o 
  -1   6  12      563.23      607.90     69.46 o 
   0   6  12      776.97      704.53     57.54 o 
   1   6  12      680.72      678.47     52.56 o 
   2   6  12        6.99        0.00     19.36 o 
   3   6  12     1882.18     1807.88     67.55 o 
   4   6  12       53.08       72.96     35.73 o 
   5   6  12      831.74      793.05    101.55 o 
  -7   7  12        1.48        0.00     36.58 o 
  -6   7  12        0.96       64.43     39.68 o 
  -5   7  12       38.69        7.30     54.16 o 
  -4   7  12       71.93       92.33     29.93 o 
  -3   7  12      126.21      129.46     30.45 o 
  -2   7  12       53.73       52.88     35.20 o 
  -1   7  12       99.04       80.73     27.51 o 
   0   7  12       28.24       61.96     25.33 o 
   1   7  12       10.46        0.00     21.98 o 
   2   7  12        0.79       35.92     23.77 o 
   3   7  12      228.73      194.57     35.67 o 
   4   7  12       17.89      100.05     52.12 o 
   5   7  12       62.21       94.17     49.73 o 
  -6   8  12        1.07        0.00     34.33 o 
  -5   8  12      693.92      928.50     79.47 o 
  -4   8  12      300.66      277.74     57.01 o 
  -3   8  12       94.15       63.91     46.90 o 
  -2   8  12      400.39      393.22     54.02 o 
  -1   8  12     1436.32     1376.62     83.61 o 
   0   8  12        1.77        0.00     29.95 o 
   1   8  12     1417.13     1403.47     64.16 o 
   2   8  12      455.63      378.72     40.70 o 
   3   8  12      123.36      124.51     32.89 o 
   4   8  12       88.86      101.75     53.12 o 
  -5   9  12        1.83       24.02     40.20 o 
  -4   9  12       26.44       15.89     28.08 o 
  -3   9  12        7.38        0.00     33.07 o 
  -2   9  12        1.42        0.00     29.85 o 
  -1   9  12       85.11      134.68     42.42 o 
   0   9  12      268.26      231.40     75.39 o 
   1   9  12        5.65        0.00     27.10 o 
   2   9  12       55.33       24.38     29.67 o 
   3   9  12        0.43        3.24     32.61 o 
   4   9  12        7.27        0.00     34.05 o 
  -4  10  12      130.14      126.26     46.64 o 
  -3  10  12       62.15      134.67     42.33 o 
  -2  10  12       95.94       60.39     37.60 o 
  -1  10  12      421.96      490.23    109.17 o 
   0  10  12      973.90     1072.99     73.30 o 
   1  10  12      123.73       87.70     34.88 o 
   2  10  12      248.87      282.62     51.88 o 
   3  10  12       24.92       40.00     35.57 o 
  -3  11  12      120.97      281.82     80.12 o 
  -2  11  12        0.01       19.51     63.88 o 
  -1  11  12      188.74      189.82     43.55 o 
   0  11  12       11.76       20.50     31.04 o 
   1  11  12      102.88       92.99     35.94 o 
  -7   0  13     1096.95     1246.26     83.89 o 
  -5   0  13     1435.88     1559.97    105.24 o 
  -3   0  13     1579.61     1454.75    115.15 o 
  -1   0  13     1201.25     1197.47     71.25 o 
   1   0  13      928.01      879.25     92.98 o 
   3   0  13      331.05      301.66     68.86 o 
   5   0  13      203.65      183.02     51.90 o 
  -7   1  13        1.85        0.00     28.40 o 
  -6   1  13        0.00        6.65     21.68 o 
  -5   1  13      147.15      105.76     25.18 o 
  -4   1  13      474.00      466.76     37.75 o 
  -3   1  13        7.07        0.00     18.53 o 
  -2   1  13        0.06        9.77     16.91 o 
  -1   1  13       54.41       56.09     19.76 o 
   0   1  13       70.21       24.94     22.74 o 
   1   1  13      195.01      167.81     42.82 o 
   2   1  13       98.32       75.42     33.78 o 
   3   1  13       20.19        8.63     24.86 o 
   4   1  13       20.94        0.00     26.31 o 
   5   1  13        1.03        1.64     28.12 o 
  -7   2  13      162.85      122.95     58.15 o 
  -6   2  13      407.80      430.06     39.75 o 
  -5   2  13      116.05       87.66     45.91 o 
  -4   2  13       71.90       57.42     21.84 o 
  -3   2  13     1168.09     1101.59     50.65 o 
  -2   2  13      163.84      105.78     23.63 o 
  -1   2  13      607.59      580.60     52.17 o 
   0   2  13      209.24      143.58     29.79 o 
   1   2  13      714.24      606.95     76.63 o 
   2   2  13      226.36      227.00     37.78 o 
   3   2  13      855.98      930.24     62.82 o 
   4   2  13        4.17        0.00     24.78 o 
   5   2  13      119.26       87.79     33.43 o 
  -7   3  13       22.46        9.32     37.45 o 
  -6   3  13       39.66        3.21     29.51 o 
  -5   3  13      111.93       93.12     25.37 o 
  -4   3  13       17.86        0.00     20.09 o 
  -3   3  13      168.86      175.43     27.90 o 
  -2   3  13       17.70        6.80     21.00 o 
  -1   3  13       12.47       24.09     21.53 o 
   0   3  13        4.00       17.01     21.01 o 
   1   3  13      243.41      258.77     35.34 o 
   2   3  13        3.71        7.18     30.00 o 
   3   3  13       82.02       46.98     28.81 o 
   4   3  13      292.08      263.34     48.06 o 
   5   3  13        5.59        0.00     29.06 o 
  -7   4  13       18.81       29.23     39.00 o 
  -6   4  13       32.46       24.97     27.13 o 
  -5   4  13      292.24      319.00     40.14 o 
  -4   4  13      594.67      599.22     42.83 o 
  -3   4  13      801.57      741.31     58.83 o 
  -2   4  13      970.25     1039.42     50.10 o 
  -1   4  13      455.22      461.42     45.12 o 
   0   4  13        2.83        3.48     38.73 o 
   1   4  13      157.24      215.26     36.38 o 
   2   4  13      752.10      756.76     65.33 o 
   3   4  13      320.91      292.75     47.56 o 
   4   4  13      314.76      337.61     58.35 o 
   5   4  13      162.73      193.63     63.98 o 
  -7   5  13        9.39        7.26     38.03 o 
  -6   5  13        0.08       11.89     33.59 o 
  -5   5  13       53.05       48.21     28.20 o 
  -4   5  13       99.48       55.72     28.28 o 
  -3   5  13       40.05       25.03     21.58 o 
  -2   5  13       61.40       75.88     26.86 o 
  -1   5  13       10.74       19.70     23.40 o 
   0   5  13        0.43        3.74     22.32 o 
   1   5  13       11.01       16.07     39.81 o 
   2   5  13        2.90        7.32     23.35 o 
   3   5  13       49.57       42.34     30.74 o 
   4   5  13      175.48      111.62     41.19 o 
  -6   6  13       85.44       37.08     53.07 o 
  -5   6  13      147.59      137.14     37.12 o 
  -4   6  13      333.58      331.31     41.89 o 
  -3   6  13       76.88       53.40     28.79 o 
  -2   6  13      369.01      429.33     56.17 o 
  -1   6  13      272.38      203.08     36.21 o 
   0   6  13       98.90      131.06     32.24 o 
   1   6  13      148.89       98.93     33.49 o 
   2   6  13      485.25      554.20     46.31 o 
   3   6  13      176.11      222.22     52.37 o 
   4   6  13      681.09      730.85     69.33 o 
  -5   7  13       33.30       37.83     37.01 o 
  -4   7  13       32.41       23.96     34.73 o 
  -3   7  13        0.54       19.01     33.40 o 
  -2   7  13      155.66      126.19     41.13 o 
  -1   7  13        1.29       27.79     25.00 o 
   0   7  13       60.12       48.77     29.10 o 
   1   7  13       19.71       18.99     24.14 o 
   2   7  13        8.54        0.00     36.62 o 
   3   7  13       90.35       34.73     32.71 o 
  -5   8  13        5.45        0.00     50.08 o 
  -4   8  13      145.79      115.09     34.45 o 
  -3   8  13      106.95      139.50     43.41 o 
  -2   8  13       52.59       78.21     39.51 o 
  -1   8  13       48.30       44.05     34.18 o 
   0   8  13      915.44      916.60     96.57 o 
   1   8  13       35.57        6.10     31.37 o 
   2   8  13      156.82      124.88     33.23 o 
   3   8  13       28.93       56.02     38.23 o 
  -4   9  13      134.26      118.49     68.46 o 
  -3   9  13       58.06       46.84     63.98 o 
  -2   9  13       19.05        0.00     35.58 o 
  -1   9  13        0.07        0.00     34.23 o 
   0   9  13       79.21       35.70     34.34 o 
   1   9  13       29.47        0.00     32.58 o 
   2   9  13      121.03      167.06     41.05 o 
  -1  10  13      160.29      111.34     45.44 o 
  -6   0  14       70.32       34.12     38.76 o 
  -4   0  14       39.95       49.52     32.87 o 
  -2   0  14      810.89      820.02     65.48 o 
   0   0  14      201.09      191.64     56.60 o 
   2   0  14      289.44      239.87     60.49 o 
   4   0  14      177.70      147.29     89.39 o 
  -6   1  14      140.08      130.27     30.29 o 
  -5   1  14       82.31       74.86     26.18 o 
  -4   1  14      244.07      279.03     33.43 o 
  -3   1  14       55.04       54.90     23.73 o 
  -2   1  14       55.92       16.25     21.55 o 
  -1   1  14        7.70        2.22     26.37 o 
   0   1  14       55.94       71.08     29.38 o 
   1   1  14     1063.98     1016.62     73.83 o 
   2   1  14      149.64      207.01     37.73 o 
   3   1  14      195.83      148.07     39.69 o 
   4   1  14       24.85       40.40     29.22 o 
  -6   2  14      171.73      153.41     32.12 o 
  -5   2  14       63.56       68.87     24.48 o 
  -4   2  14      273.81      313.00     36.01 o 
  -3   2  14        6.99       34.16     22.02 o 
  -2   2  14      525.09      534.30     40.95 o 
  -1   2  14       89.46       75.60     27.61 o 
   0   2  14      136.01       57.07     32.02 o 
   1   2  14       29.83        0.00     24.81 o 
   2   2  14      454.16      507.98     65.37 o 
   3   2  14       76.52       51.61     29.74 o 
   4   2  14      245.51      196.09     51.68 o 
  -6   3  14        0.51       12.43     27.26 o 
  -5   3  14       36.12       55.40     25.68 o 
  -4   3  14      215.59      212.10     32.53 o 
  -3   3  14      137.97      135.11     27.95 o 
  -2   3  14       69.11       75.17     27.35 o 
  -1   3  14      171.20      173.75     33.60 o 
   0   3  14      419.48      394.32     42.80 o 
   1   3  14        1.41       14.80     26.60 o 
   2   3  14      489.38      416.66     56.89 o 
   3   3  14      168.82      168.94     42.52 o 
  -5   4  14       37.45       25.84     36.71 o 
  -4   4  14      456.43      461.37     41.97 o 
  -3   4  14      479.36      519.50     50.39 o 
  -2   4  14        4.36        2.75     22.93 o 
  -1   4  14       56.23        9.38     27.01 o 
   0   4  14        5.90       40.26     26.68 o 
   1   4  14        9.77       17.44     30.04 o 
   2   4  14        5.52        0.00     26.45 o 
   3   4  14      332.50      275.43     58.95 o 
  -5   5  14        9.04       10.64     29.88 o 
  -4   5  14      157.03      111.86     38.86 o 
  -3   5  14       28.51        0.00     27.49 o 
  -2   5  14      458.92      546.17    105.43 o 
  -1   5  14        7.82        0.00     30.00 o 
   0   5  14      128.03      106.35     42.51 o 
   1   5  14       88.30      120.16     33.17 o 
   2   5  14       57.54       43.82     34.22 o 
   3   5  14        6.31        0.00     28.83 o 
  -4   6  14       29.77        0.00     26.73 o 
  -3   6  14      190.51      115.35     44.54 o 
  -2   6  14      109.87      119.41     32.92 o 
  -1   6  14        4.66        0.00     24.28 o 
   0   6  14      166.94      172.32     38.94 o 
   1   6  14      109.00       99.18     41.80 o 
   2   6  14        2.74        0.00     27.01 o 
  -3   7  14      129.22      179.30     47.97 o 
  -2   7  14      110.31      122.27     44.68 o 
  -1   7  14       49.13        3.47     25.58 o 
   0   7  14      175.22      228.60     42.50 o 
   1   7  14        2.06        7.25     26.95 o 
  -1   8  14       95.94      112.03     44.71 o 
  -3   0  15       14.62        2.01     31.13 o 
  -1   0  15      522.11      546.31     89.29 o 
   1   0  15       36.90       60.49     42.15 o 
  -4   1  15       76.30      121.64     29.12 o 
  -3   1  15        0.53        2.96     21.36 o 
  -2   1  15       18.90       42.35     27.68 o 
  -1   1  15        2.07       16.65     27.87 o 
   0   1  15      292.45      248.05     44.93 o 
   1   1  15       73.83       88.81     35.73 o 
   2   1  15      590.38      709.77     69.42 o 
  -4   2  15      167.70      148.94     30.66 o 
  -3   2  15      129.48      149.46     30.85 o 
  -2   2  15       62.01       61.05     29.88 o 
  -1   2  15        0.58        0.00     27.59 o 
   0   2  15       11.53        0.00     23.43 o 
   1   2  15       11.60        0.00     27.20 o 
  -3   3  15       56.98       92.79     36.08 o 
  -2   3  15      586.69      495.28     50.49 o 
  -1   3  15        8.87        0.00     30.53 o 
   0   3  15      171.25      152.15     41.77 o 
   1   3  15      103.93       80.53     35.92 o 
  -3   4  15       31.16       19.85     35.32 o 
  -2   4  15       13.18        1.70     27.84 o 
  -1   4  15       15.36        2.65     27.42 o 
   0   4  15       14.98       34.90     32.07 o 
  -1   5  15       81.30       65.93     47.74 o 
                                                 
